# Supplementary material for: The molecular and functional landscape of resistance to immune checkpoint blockade in melanoma
Source: Nat Commun. 2023 Mar 18;14:1516. doi: 10.1038/s41467-023-36979-y (PMC10024679; doi:10.1038/s41467-023-36979-y)
Supplement: Supplementary file 5 — Supplementary Data 1-6 [file 41467_2023_36979_MOESM5_ESM.xlsx]

## Sheet: Data S1
Data S1 Gene-sets differentially expressed (q<0.05) in PD1 PROG cells with high baseline (n=6) vs low baseline (n=15) IFNg signaling
Gene Sets	Size	Enrichment Score	NES	FDR q-value	FWER p-val
HALLMARK_EPITHELIAL_MESENCHYMAL_TRANSITION	53	0.43723	3.18852	0	0
Melanoma_INVASIVE MOTIFa	33	0.515474	3.13516	0	0
HALLMARK_INTERFERON_GAMMA_RESPONSE	41	0.442857	2.92121	0.000416667	0.001
HALLMARK_INTERFERON_ALPHA_RESPONSE	27	0.528834	2.90938	0.0003125	0.001
HALLMARK_APICAL_JUNCTION	31	0.433342	2.60039	0.00025	0.001
HALLMARK_KRAS_SIGNALING_UP	25	0.41524	2.29193	0.00181792	0.009
HALLMARK_INFLAMMATORY_RESPONSE	36	0.353936	2.25923	0.00190609	0.011
HALLMARK_MYOGENESIS	24	0.401418	2.20889	0.00212456	0.014
HALLMARK_UV_RESPONSE_DN	26	0.356261	1.96249	0.0107558	0.078
HALLMARK_TNFA_SIGNALING_VIA_NFKB	39	0.279854	1.8128	0.0240703	0.176
Melanoma_PROLIFERATIVE MOTIFa	26	-0.565622	-3.20618	0	0
HALLMARK_OXIDATIVE_PHOSPHORYLATION	17	-0.508382	-2.42247	0	0.00134266
HALLMARK_ESTROGEN_RESPONSE_LATE	16	-0.453836	-2.07617	0.00437637	0.00924574
ES, Enrichemnt Score; NES, Normalised Enrichment Score; FWER, Familywise-Error Rate; FDR, False Discovery Rate
aHoek et al. 2006. Pigment Cell Res 19:209-302

## Sheet: Data S2
Data S2 Genes differentially expressed (q<0.05) in PD1 PROG cells with high baseline IFNg signaling (n=6) vs low baseline IFNg signaling (n=15)
Gene	Average gene transcript in IFNg High tumors	Average gene transcript in IFNg Low tumors	logFC	AveExpr	t	P.Value	adj.P.Val
DNM1	4.85001	1.65249	3.19752	2.53911	7.07792	3.99117e-07	0.00127527
ITGA11	6.7245	-1.59711	8.32161	0.84956	7.1299	3.55792e-07	0.00127527
POU2F2	4.06775	-1.32957	5.39732	0.187577	7.30127	2.44217e-07	0.00127527
MYLK	8.23318	4.39361	3.83958	5.48976	6.99863	4.75899e-07	0.00127527
DBI	6.48359	7.9112	-1.42761	7.50294	-6.99623	4.78437e-07	0.00127527
GDF5	2.82347	-4.9001	7.72357	-2.6836	9.07582	6.24204e-09	0.00010026
HILS1	-3.56433	2.73425	-6.29858	0.859015	-6.83745	6.82251e-07	0.00127527
SPR	4.26292	5.87722	-1.61429	5.4143	-6.81684	7.1457e-07	0.00127527
SLITRK2	-3.82558	3.68455	-7.51013	1.48056	-6.58196	1.2158e-06	0.00190986
ARHGAP22	5.47732	1.14985	4.32747	2.41986	6.49523	1.48201e-06	0.00193069
ERBB3	0.462793	6.929	-6.46621	5.05433	-6.5499	1.30796e-06	0.00190986
MERTK	-1.25947	4.27502	-5.53449	2.61139	-6.36338	2.00606e-06	0.00199
PRR5	0.548481	3.70864	-3.16016	2.81419	-6.23286	2.71272e-06	0.00199
CFB	3.37524	-3.18417	6.55942	-1.26098	6.84349	6.7305e-07	0.00127527
AUP1	6.43193	7.53045	-1.09852	7.21667	-6.29109	2.3704e-06	0.00199
XAF1	5.43327	-3.04694	8.48021	-0.602768	6.4721	1.56263e-06	0.00193069
GJB1	-4.97845	3.94484	-8.92329	1.32749	-6.09435	3.74482e-06	0.00199
TYR	-5.88982	6.95146	-12.8413	3.18968	-6.08546	3.82341e-06	0.00199
DDX60	5.63487	3.19649	2.43839	3.90331	6.06565	4.00465e-06	0.00199
PLAU	5.94256	-3.45364	9.3962	-0.778069	6.38441	1.91122e-06	0.00199
STARD7	6.91789	7.89107	-0.973178	7.61354	-6.11093	3.60268e-06	0.00199
TRIM51	-4.78258	2.14351	-6.92609	0.0963823	-6.1259	3.47903e-06	0.00199
GTF3C2	5.73856	6.74149	-1.00293	6.45487	-6.06958	3.96803e-06	0.00199
PRR5-ARHGAP8	-1.08011	2.30935	-3.38946	1.3526	-5.84878	6.66812e-06	0.00267758
SLC24A5	-3.85807	5.63804	-9.4961	2.87653	-5.86955	6.34885e-06	0.00261475
RP11-893F2.14	-5.10182	1.32181	-6.42362	-0.579623	-6.12334	3.49979e-06	0.00199
SHC4	1.3761	5.37306	-3.99696	4.1998	-5.88941	6.05829e-06	0.00256074
TRHDE	4.65799	-3.61189	8.26989	-1.26371	6.23457	2.70196e-06	0.00199
ERAP1	7.08025	5.3113	1.76895	5.81693	5.89504	5.97841e-06	0.00256074
TAGLN	6.3231	0.501561	5.82154	2.17444	5.76214	8.18599e-06	0.00292185
TGFB2	6.46599	1.91186	4.55413	3.20311	5.78403	7.77203e-06	0.00290312
DDX58	6.0048	2.8127	3.19211	3.72288	5.80254	7.43866e-06	0.00284476
ZNF415	2.96827	-3.72621	6.69448	-1.80498	6.32159	2.20909e-06	0.00199
RTKN	4.36137	5.74252	-1.38115	5.34361	-5.81668	7.19378e-06	0.00281821
PRDM8	4.28318	-3.199	7.48217	-0.98635	6.03737	4.2787e-06	0.00199
EREG	6.21594	-4.19286	10.4088	-1.25212	6.08682	3.81133e-06	0.00199
AMPD3	3.77654	0.00704042	3.7695	1.05226	5.65176	1.06422e-05	0.00323851
ATP8B1	5.72084	-2.01721	7.73804	0.206268	5.72916	8.85253e-06	0.00296228
LRPPRC	6.72757	7.8643	-1.13673	7.53963	-5.76558	8.11939e-06	0.00292185
PTGFR	4.18991	-4.18506	8.37496	-1.74135	6.20229	2.91225e-06	0.00199
CCDC152	2.53736	-3.61964	6.157	-1.83636	6.22355	2.77192e-06	0.00199
IRAK2	4.57369	1.1241	3.44959	2.14143	5.60137	1.2001e-05	0.00326712
ITGA5	9.30747	5.22014	4.08733	6.38742	5.73041	8.82631e-06	0.00296228
KCNJ15	2.95929	-4.02164	6.98093	-2.01198	6.2483	2.6173e-06	0.00199
FARP2	5.08032	7.03428	-1.95396	6.47568	-5.7036	9.40671e-06	0.00308348
TGFB2-OT1	4.11878	-0.036352	4.15513	1.13845	5.52361	1.44533e-05	0.00351914
PMP22	5.56632	7.34738	-1.78107	6.83835	-5.67032	1.0182e-05	0.00323851
F2RL1	4.83019	-0.401101	5.23129	1.12582	5.51901	1.46137e-05	0.00351914
GAS7	0.90729	7.27093	-6.36364	5.43368	-5.64218	1.08878e-05	0.00323851
WNK2	-4.4273	1.83987	-6.26716	0.0273918	-5.60756	1.18251e-05	0.00326712
TRHDE-AS1	2.91632	-4.551	7.46731	-2.38281	6.27123	2.48192e-06	0.00199
CERS1	0.236488	3.52116	-3.28468	2.59138	-5.51095	1.48986e-05	0.00351914
SNTB1	2.67944	5.32789	-2.64845	4.56243	-5.5815	1.25846e-05	0.00336889
PARP14	7.21923	5.46456	1.75467	5.96552	5.61126	1.17212e-05	0.00326712
SLC7A5	7.2421	9.4228	-2.1807	8.80165	-5.60513	1.18939e-05	0.00326712
EFEMP2	5.04678	1.77717	3.26962	2.67848	5.48533	1.58423e-05	0.00363793
SCARA3	5.59623	0.0650516	5.53117	1.57468	5.4259	1.82716e-05	0.00381141
BASP1	6.15744	0.329679	5.82777	2.00873	5.42717	1.82159e-05	0.00381141
SAMD14	2.65699	-1.30254	3.95953	-0.200031	5.54933	1.35906e-05	0.00351914
MFSD12	7.03946	9.77234	-2.73288	8.99121	-5.55203	1.35031e-05	0.00351914
KCNMA1	6.23454	-0.887505	7.12204	1.29327	5.39802	1.95386e-05	0.00387444
ABCG5	-6.60649	-0.396769	-6.20972	-2.19626	-6.03166	4.33632e-06	0.00199
HTRA2	4.23823	5.4429	-1.20466	5.09498	-5.51662	1.46975e-05	0.00351914
GAS6	8.05749	2.18919	5.8683	3.93905	5.46874	1.64854e-05	0.00363793
SLC5A6	5.20805	6.38569	-1.17764	6.04872	-5.52684	1.43422e-05	0.00351914
FXYD3	-3.71334	1.7131	-5.42644	0.0644137	-5.45645	1.6979e-05	0.00363793
TRANK1	6.17819	2.94481	3.23338	3.89259	5.45625	1.6987e-05	0.00363793
STX1B	2.7706	-1.28075	4.05135	-0.137256	5.47928	1.60735e-05	0.00363793
BICDL1	-2.51339	2.03078	-4.54417	0.696347	-5.3761	2.05971e-05	0.00390569
FABP7	-4.42854	3.54567	-7.9742	1.2067	-5.32523	2.32829e-05	0.00391841
AIF1L	0.152614	4.93427	-4.78165	3.53195	-5.40454	1.92344e-05	0.00387444
LINC00520	-0.677236	3.73894	-4.41617	2.47885	-5.33712	2.26252e-05	0.00391841
GBP1	5.8908	1.04252	4.84829	2.44576	5.33192	2.29106e-05	0.00391841
HLA-B	9.72617	7.17139	2.55477	7.89987	5.46393	1.66769e-05	0.00363793
ESRP1	-3.26395	3.56642	-6.83037	1.56173	-5.29836	2.48427e-05	0.00399023
LINC00518	-1.42607	3.91767	-5.34374	2.3625	-5.32317	2.3399e-05	0.00391841
STXBP1	5.42386	7.75758	-2.33372	7.09094	-5.45975	1.68448e-05	0.00363793
FBN2	6.37601	1.36565	5.01036	2.85176	5.32935	2.30529e-05	0.00391841
GFOD1	1.96426	4.00582	-2.04157	3.42473	-5.35219	2.18178e-05	0.00391841
CDCP1	5.88306	-2.75503	8.6381	-0.233344	5.38736	2.00462e-05	0.00389086
EDNRA	2.48174	-3.66809	6.14983	-1.87834	5.73422	8.74673e-06	0.00296228
RGS4	4.32382	-2.534	6.85782	-0.535626	5.41273	1.88593e-05	0.00387444
MTIF2	5.11023	6.0306	-0.920367	5.76786	-5.38612	2.01059e-05	0.00389086
PCGF1	3.18202	4.1453	-0.963283	3.86929	-5.32166	2.34842e-05	0.00391841
RAP1GAP	-0.763227	4.10088	-4.86411	2.63792	-5.25687	2.74616e-05	0.00412231
LINC01314	-3.99469	2.37608	-6.37077	0.533097	-5.23952	2.86375e-05	0.00419527
CAPN2	9.472	8.05537	1.41663	8.46044	5.3505	2.19068e-05	0.00391841
SH3RF2	4.59556	-2.06356	6.65912	-0.0687671	5.27372	2.63654e-05	0.00403315
MAF	-0.0999753	4.39749	-4.49747	3.05341	-5.2429	2.84044e-05	0.00419527
ARSJ	5.2525	1.91722	3.33529	2.82548	5.22424	2.97163e-05	0.00422393
GDF1	-0.259218	2.92838	-3.1876	2.02751	-5.16871	3.3993e-05	0.00454997
IRF4	-2.90517	4.55565	-7.46083	2.37545	-5.18452	3.27154e-05	0.00449123
WDR91	3.89301	6.37688	-2.48387	5.66482	-5.31812	2.36856e-05	0.00391841
TMEM200A	5.63368	-3.18451	8.81819	-0.610707	5.31426	2.39076e-05	0.00391841
SORD	4.19412	5.80431	-1.61019	5.34825	-5.29326	2.51505e-05	0.00399967
GPR68	0.639284	-5.07546	5.71475	-3.43293	6.1716	3.12765e-06	0.00199
VCL	8.94114	6.91038	2.03076	7.49087	5.27403	2.63461e-05	0.00403315
NALCN	4.13989	-3.0075	7.14739	-0.924552	5.30296	2.45685e-05	0.00398605
PDLIM7	6.94577	4.79053	2.15524	5.40957	5.23818	2.87311e-05	0.00419527
SOX10	-1.87127	7.67402	-9.54529	4.90408	-5.2244	2.97046e-05	0.00422393
MMP8	-4.1194	2.71428	-6.83368	0.519119	-5.08973	4.11742e-05	0.00501015
C5orf56	3.3598	1.02963	2.33017	1.72226	5.06817	4.33886e-05	0.00501373
ABCC2	0.708435	5.61454	-4.9061	4.25834	-5.18747	3.24824e-05	0.00449123
ALPK2	5.32944	-2.30267	7.63211	-0.0957725	5.13584	3.68137e-05	0.00479936
VEGFC	6.80606	0.733437	6.07262	2.48393	5.09245	4.09022e-05	0.00501015
THSD4	7.23213	1.61258	5.61955	3.22141	5.12997	3.73418e-05	0.00479936
APOL3	4.16321	-0.946531	5.10974	0.571046	5.06984	4.3212e-05	0.00501373
PSG1	3.01762	-4.6877	7.70533	-2.46041	5.64576	1.07953e-05	0.00323851
EGLN3	-3.35598	0.493716	-3.8497	-0.623765	-5.18069	3.30204e-05	0.00449251
FBXL7	-0.846028	4.80926	-5.65529	3.15186	-5.1064	3.95406e-05	0.00488539
FAM102A	4.3181	6.41599	-2.09789	5.81295	-5.20095	3.14392e-05	0.00442962
RXRG	-5.44515	2.29376	-7.73891	0.025359	-5.05068	4.52731e-05	0.00515728
MRPL35	5.37579	6.32884	-0.95305	6.05638	-5.15891	3.48109e-05	0.00462093
PADI3	3.07513	-3.42688	6.50202	-1.56094	5.27936	2.60086e-05	0.00403315
FBLIM1	6.99966	3.50765	3.49201	4.50058	5.11507	3.87169e-05	0.00485837
SLC22A4	3.24511	-0.575065	3.82017	0.521924	4.96134	5.62713e-05	0.00564894
FBN1	8.77014	4.95644	3.8137	6.04495	5.12346	3.79361e-05	0.00481531
MRPL30	5.18136	6.15098	-0.969625	5.87353	-5.12197	3.8074e-05	0.00481531
SLC38A4	1.47004	-5.72955	7.19959	-3.63278	5.96839	5.03037e-06	0.00224438
LINC01085	1.93921	-3.76359	5.7028	-2.10842	5.37465	2.06689e-05	0.00390569
DNAH5	3.86652	-1.80348	5.67	-0.158081	5.0064	5.04227e-05	0.00537583
SPEG	6.29621	2.14677	4.14944	3.33517	5.00906	5.00975e-05	0.00537583
HECW2	3.68661	-0.564756	4.25137	0.643352	4.9227	6.18294e-05	0.00595975
RPSAP52	1.28271	-3.37428	4.65699	-2.03829	5.31627	2.37916e-05	0.00391841
SLC7A2	-3.05653	3.78446	-6.84099	1.82567	-4.9124	6.34033e-05	0.00602594
LTBP2	6.50081	2.06765	4.43316	3.30724	4.98841	5.26798e-05	0.00545899
SSTR1	1.56931	-6.14752	7.71684	-3.90905	6.04413	4.21159e-06	0.00199
GRASP	-1.13993	2.59578	-3.7357	1.46157	-4.8937	6.63637e-05	0.0061845
CREB3L1	2.89194	-3.32231	6.21425	-1.55029	5.17741	3.3284e-05	0.00449251
FAM136A	5.13767	6.0459	-0.908231	5.78647	-5.06995	4.32012e-05	0.00501373
PDLIM5	7.53375	5.70387	1.82988	6.22716	5.07311	4.28703e-05	0.00501373
LINC01315	-4.53717	-0.100127	-4.43704	-1.37923	-5.13599	3.68002e-05	0.00479936
FOXD1	4.99379	2.82642	2.16737	3.45979	4.9834	5.33273e-05	0.00549066
TMPRSS5	-1.22	2.03024	-3.25025	1.11262	-4.87396	6.96401e-05	0.00628404
TBC1D16	6.18607	8.5479	-2.36183	7.87313	-5.06132	4.41164e-05	0.00506141
INVS	3.70501	4.68856	-0.983546	4.40207	-5.01435	4.94561e-05	0.00537583
RP11-9E17.1	1.21802	2.47496	-1.25695	2.10914	-4.88583	6.76505e-05	0.00620915
ADAM11	-0.356092	2.16514	-2.52123	1.41449	-4.85092	7.36695e-05	0.00640426
NEXN	5.1137	-0.576149	5.68984	1.03925	4.84732	7.43208e-05	0.00640426
IL6ST	8.47151	6.97528	1.49623	7.4025	5.04212	4.6225e-05	0.00522863
ITPK1	5.29212	6.76654	-1.47442	6.34469	-5.03764	4.67316e-05	0.00524897
MT-CO2	11.8935	13.0699	-1.1764	12.7327	-5.01164	4.9784e-05	0.00537583
ANKRD13A	6.8715	5.64816	1.22334	5.99774	5.03265	4.73023e-05	0.00526615
DOCK2	3.23261	-1.44757	4.68017	-0.112246	4.90017	6.5324e-05	0.00617197
LINC00473	0.491858	4.36574	-3.87388	3.20953	-4.92505	6.14772e-05	0.00595975
TYRP1	-2.41971	7.74141	-10.1611	4.79041	-5.00274	5.08733e-05	0.00537583
TRIM51CP	-6.60642	-0.847989	-5.75843	-2.49632	-5.32095	2.35247e-05	0.00391841
FBLN7	3.225	-1.37482	4.59982	-0.0803475	4.86588	7.10263e-05	0.00629353
TTLL12	5.55685	6.66146	-1.10461	6.34663	-5.00307	5.08329e-05	0.00537583
DTX3L	7.3214	5.57605	1.74536	6.07484	4.99017	5.24551e-05	0.00545899
TPBGL	-4.49184	0.651817	-5.14366	-0.851732	-4.93293	6.03065e-05	0.0059426
RARRES3	3.20175	-1.74081	4.94256	-0.329418	4.86424	7.13125e-05	0.00629353
HADHB	6.32845	7.40445	-1.076	7.09703	-4.9756	5.435e-05	0.00556032
SLC47A1	0.141781	3.62403	-3.48224	2.62055	-4.83436	7.67112e-05	0.00648492
RP11-161M6.2	-4.60095	0.956312	-5.55727	-0.648428	-4.88981	6.69969e-05	0.0061845
SLC3A2	7.32955	8.60931	-1.27975	8.24348	-4.96724	5.54679e-05	0.0056033
MLIP	-3.41361	2.53754	-5.95116	0.660003	-4.75924	9.21799e-05	0.00713732
NT5M	0.144523	2.25669	-2.11217	1.67692	-4.75849	9.23479e-05	0.00713732
SULF1	5.54615	-1.04574	6.5919	0.750585	4.74152	9.62643e-05	0.00732795
ADAMTS12	6.81567	-0.361502	7.17718	1.74504	4.75051	9.4171e-05	0.00720273
TAPBP	7.76686	6.37442	1.39244	6.77237	4.93589	5.9873e-05	0.00593629
APOL1	5.6872	-0.303373	5.99057	1.52888	4.73352	9.81678e-05	0.00740268
BCL7A	1.88705	4.3445	-2.45745	3.64072	-4.84229	7.52405e-05	0.00641583
ZNF697	4.69731	6.16487	-1.46756	5.7438	-4.91442	6.30916e-05	0.00602594
TMEM158	7.71833	3.56061	4.15772	4.74945	4.89075	6.68427e-05	0.0061845
SPANXC	2.86052	-4.89816	7.75868	-2.64458	5.22969	2.93271e-05	0.00422393
WNT5B	4.92841	-1.25804	6.18645	0.510347	4.72088	0.000101252	0.00749453
FGF5	4.58564	-2.20906	6.7947	-0.206641	4.77094	8.95779e-05	0.00705294
CCT7	7.79844	8.7597	-0.961262	8.48496	-4.89287	6.64987e-05	0.0061845
ARHGEF28	5.56345	3.12938	2.43407	3.8379	4.82371	7.87355e-05	0.00651881
GNAL	-1.08529	3.53634	-4.62163	2.22167	-4.72714	9.97139e-05	0.00747988
SPANXA2	1.03616	-5.87175	6.90791	-3.86396	5.64581	1.07941e-05	0.00323851
MRGPRF	2.18877	-3.62932	5.81809	-2.00442	5.01975	4.88099e-05	0.00536976
WNT7B	2.1369	-4.58689	6.72379	-2.66021	5.19199	3.2129e-05	0.00448744
RP11-399B17.1	0.881845	-4.49315	5.37499	-2.95471	5.28456	2.56845e-05	0.00403315
FGFR4	-0.399329	2.37331	-2.77264	1.55623	-4.6888	0.000109529	0.00783963
MRPS5	5.28096	6.29388	-1.01292	6.00479	-4.87927	6.87423e-05	0.00623807
CNN1	2.28575	-4.21153	6.49729	-2.31443	5.08011	4.2147e-05	0.00501373
PLEKHH1	2.14912	5.46346	-3.31435	4.51177	-4.84091	7.54944e-05	0.00641583
SERPINB7	5.33191	-1.91237	7.24429	0.173	4.69592	0.000107636	0.00782282
E2F7	6.90145	5.55097	1.35048	5.93583	4.86529	7.11304e-05	0.00629353
APBB1IP	2.33892	-4.25069	6.58961	-2.33796	5.06883	4.33186e-05	0.00501373
SLC16A2	4.85589	0.902562	3.95333	1.98707	4.68881	0.000109526	0.00783963
SPANXB1	3.34984	-4.42313	7.77297	-2.19596	5.03059	4.75403e-05	0.00526615
DDX60L	5.92013	4.114	1.80612	4.63185	4.83101	7.73421e-05	0.00650402
JPH2	4.15697	-1.48061	5.63758	0.149136	4.68094	0.000111658	0.00783963
NR4A1	2.49803	5.63934	-3.14131	4.72541	-4.82489	7.8508e-05	0.00651881
SOX9	6.35722	0.48208	5.87514	2.06078	4.67521	0.000113236	0.00783963
LHFPL3-AS1	-6.04624	4.18094	-10.2272	1.06774	-4.63797	0.000124057	0.00830249
HEG1	8.22546	5.69839	2.52707	6.41978	4.84758	7.4273e-05	0.00640426
PTCD3	5.77612	6.90258	-1.12646	6.58089	-4.846	7.45608e-05	0.00640426
LINGO1	-4.50282	1.9336	-6.43642	0.0196527	-4.66813	0.000115219	0.00790872
ABI3BP	2.7235	-3.17392	5.89743	-1.52557	4.85326	7.32503e-05	0.00640426
CCBE1	5.44048	-2.53268	7.97315	-0.221143	4.67661	0.000112847	0.00783963
SNCA	4.11286	6.83777	-2.72491	6.06027	-4.8267	7.81608e-05	0.00651881
CTF1	0.936631	-4.23452	5.17115	-2.77997	5.12988	3.73503e-05	0.00479936
TMED7-TICAM2	6.06629	5.09069	0.975605	5.36811	4.80265	8.2895e-05	0.00669075
WDR43	5.80128	6.69009	-0.888811	6.43612	-4.81007	8.14041e-05	0.00667099
DAAM2	2.8642	6.98324	-4.11904	5.8075	-4.80443	8.25332e-05	0.00669075
NHSL1	3.42306	5.62884	-2.20578	4.99068	-4.78904	8.56993e-05	0.00688251
F3	4.77019	1.11961	3.65057	2.13749	4.63169	0.000125978	0.0083614
MBNL1-AS1	3.26293	0.495417	2.76751	1.25946	4.59169	0.00013896	0.00878734
CDH11	3.11777	-3.85284	6.97061	-1.85471	4.86457	7.12545e-05	0.00629353
BCL2	2.68597	4.36908	-1.68311	3.89928	-4.72357	0.000100589	0.00747988
DHX29	6.26442	5.4326	0.831826	5.67125	4.78171	8.72483e-05	0.00693753
LAMA3	5.11723	0.708493	4.40874	2.04398	4.60053	0.000135981	0.00871074
RP3-412A9.16	-1.3277	1.1588	-2.4865	0.416379	-4.5737	0.000145229	0.00898785
HS1BP3	4.37551	5.58176	-1.20624	5.23777	-4.76283	9.13736e-05	0.00713732
DIAPH3	5.83798	4.75823	1.07975	5.07092	4.75814	9.24271e-05	0.00713732
IL15RA	2.43095	-2.00022	4.43117	-0.705198	4.64796	0.000121054	0.00813545
SPOCD1	6.28478	2.22896	4.05583	3.38815	4.66496	0.000116117	0.00793644
GLIS3	3.54386	-0.504782	4.04864	0.697544	4.54444	0.000156036	0.00932103
CABLES1	4.17773	7.091	-2.91327	6.25902	-4.75616	9.28778e-05	0.00713782
TSPAN33	-0.112697	3.09433	-3.20703	2.13359	-4.58147	0.000142488	0.00890519
LINC02154	1.89095	-4.0305	5.92145	-2.27693	4.87943	6.87162e-05	0.00623807
FAT3	3.19438	-2.80672	6.00111	-1.17472	4.6759	0.000113046	0.00783963
SORBS1	2.08602	5.69787	-3.61185	4.63481	-4.71155	0.000103594	0.0076327
DKK3	8.48547	2.26133	6.22414	3.99511	4.67895	0.000112202	0.00783963
SLC15A3	2.93443	-3.40651	6.34094	-1.59732	4.73431	9.79794e-05	0.00740268
FOXL1	1.20176	-4.95664	6.1584	-3.19127	5.10674	3.95072e-05	0.00488539
SGK3	2.90815	4.09761	-1.18946	3.75213	-4.65096	0.000120168	0.00813545
YIPF4	5.09472	6.07951	-0.984787	5.79633	-4.70955	0.000104102	0.0076351
SAMD3	0.879589	-5.91341	6.793	-3.93468	5.34037	2.24483e-05	0.00391841
TRBV12-4	-0.10267	-6.11701	6.01434	-4.37068	5.52453	1.44216e-05	0.00351914
NLRP3	2.47435	-3.17369	5.64804	-1.5629	4.68523	0.00011049	0.00783963
MLANA	-5.68663	5.41495	-11.1016	2.20117	-4.53356	0.000160257	0.00939431
AR	4.19356	-1.42554	5.6191	0.27406	4.49388	0.000176647	0.0098976
DUSP1	4.58667	2.70264	1.88403	3.26139	4.5949	0.00013787	0.00875281
RP11-436K8.1	-5.62901	-0.142093	-5.48691	-1.75619	-4.70743	0.000104644	0.00763995
EFNB3	-0.273593	2.98181	-3.2554	2.04388	-4.5159	0.000167353	0.00960449
PI15	-0.368198	4.98794	-5.35613	3.46052	-4.60086	0.000135869	0.00871074
CHD7	3.96602	5.6333	-1.66728	5.15384	-4.67606	0.000113001	0.00783963
TICAM2	4.68783	3.13185	1.55598	3.57371	4.60011	0.000136122	0.00871074
PAPPA	6.95681	-0.153625	7.11044	1.81039	4.48928	0.000178652	0.0098976
ABCC3	5.22946	-1.44406	6.67351	0.410047	4.4633	0.000190416	0.0102478
CSF2	1.25464	-4.73888	5.99353	-3.02583	4.97229	5.47904e-05	0.00556989
KCNMB2	-0.557621	-6.35976	5.80214	-4.67531	5.61126	1.1721e-05	0.00326712
MTUS2	0.193861	-4.84259	5.03645	-3.37969	5.07975	4.21838e-05	0.00501373
LYPD6B	3.30581	-3.6717	6.97751	-1.73396	4.66875	0.000115043	0.00790872
IL16	0.242502	4.81412	-4.57162	3.49946	-4.57297	0.000145489	0.00898785
HLA-C	9.59447	7.87154	1.72294	8.36374	4.65796	0.000118123	0.00803937
IL32	2.04422	-4.26591	6.31013	-2.42271	4.78602	8.6334e-05	0.00689899
RP11-404P21.8	1.69376	-4.87006	6.56382	-2.98526	4.92785	6.10587e-05	0.00595975
CHST6	1.03166	3.87528	-2.84362	3.03091	-4.5354	0.000159534	0.00939431
MTMR11	4.71212	3.00554	1.70658	3.4861	4.56193	0.000149482	0.00912919
HDAC4	4.04944	5.45159	-1.40215	5.04893	-4.63502	0.000124956	0.00832798
GALNT3	-2.0365	2.68637	-4.72287	1.31616	-4.43391	0.000204659	0.0106728
DPYSL3	8.13711	4.85699	3.28012	5.79533	4.64837	0.000120934	0.00813545
ALDH1A1	-2.22663	3.86542	-6.09205	2.00482	-4.4657	0.000189296	0.0102478
MT-CO3	11.9034	13.0559	-1.1525	12.7259	-4.61171	0.000132302	0.00860338
PSG5	2.28914	-4.61633	6.90547	-2.63083	4.80365	8.2691e-05	0.00669075
LAMC3	-3.76232	0.700769	-4.46309	-0.576681	-4.46298	0.000190563	0.0102478
C5orf66	1.81482	-2.15856	3.97338	-0.966714	4.50107	0.000173556	0.00985037
FGFBP2	-3.54651	1.18952	-4.73603	-0.220607	-4.43165	0.000205802	0.0106977
GBP4	1.8356	-3.37106	5.20666	-1.87695	4.62656	0.000127575	0.00839801
UNC80	-1.7912	1.48464	-3.27583	0.486285	-4.39657	0.000224308	0.0112128
CDH13	6.26131	-1.92171	8.18302	0.450109	4.39692	0.000224118	0.0112128
SHMT2	6.95658	7.91158	-0.955003	7.63854	-4.6191	0.00012993	0.00851808
RRAD	2.52737	-3.11915	5.64652	-1.47139	4.55733	0.000151179	0.00919785
VASN	5.01616	1.04582	3.97034	2.13169	4.43641	0.000203407	0.0106421
HES6	1.65196	4.1298	-2.47783	3.40538	-4.51572	0.00016743	0.00960449
LINC01224	1.03889	-5.25544	6.29433	-3.42685	4.98932	5.25631e-05	0.00545899
HMG20B	6.66912	8.28644	-1.61733	7.82418	-4.60876	0.000133263	0.00863095
SAMD9L	6.72308	3.82318	2.8999	4.66087	4.57854	0.000143516	0.00893469
ANKRD39	3.1063	4.35859	-1.2523	3.99494	-4.54474	0.000155922	0.00932103
LAMA5	7.46876	4.50308	2.96568	5.35793	4.59654	0.000137319	0.00875243
MSR1	0.690593	-5.0238	5.71439	-3.32633	4.94492	5.8569e-05	0.00584307
CCDC190	-0.569343	-6.17276	5.60341	-4.54799	5.40074	1.94112e-05	0.00387444
ILKAP	4.25446	5.27475	-1.0203	4.98057	-4.58383	0.000141666	0.00888846
GLIPR1	7.05813	2.40771	4.65042	3.69295	4.5232	0.000164384	0.00956642
HERC6	5.23458	2.75007	2.48451	3.48303	4.50781	0.000170711	0.00972324
ROPN1B	-1.9898	2.78327	-4.77307	1.34493	-4.3691	0.000239962	0.0116093
THEM6	3.44865	4.92604	-1.47739	4.50669	-4.55069	0.00015366	0.00931353
CKMT1A	-5.75003	-0.631125	-5.11891	-2.09031	-4.61496	0.000131254	0.00856995
RP11-599J14.2	0.488029	4.66278	-4.17475	3.42266	-4.48836	0.000179055	0.0098976
BDKRB1	0.910057	-5.12811	6.03817	-3.36882	4.92181	6.19648e-05	0.00595975
BCL2A1	-0.572049	4.27351	-4.84556	2.88183	-4.44954	0.000196959	0.0104754
RP11-111H13.1	3.83342	4.75672	-0.923306	4.48959	-4.53477	0.000159781	0.00939431
RP11-1334A24.5	1.96462	-1.33245	3.29706	-0.398044	4.38551	0.000230486	0.0113822
TBX2	3.75218	6.22469	-2.47251	5.5149	-4.56236	0.000149325	0.00912919
TMEM64	4.64441	6.23959	-1.59518	5.7825	-4.5628	0.000149165	0.00912919
SOX8	-4.94484	0.743897	-5.68873	-0.929614	-4.42251	0.000210469	0.0108005
GBP1P1	0.205329	-4.22351	4.42884	-2.95391	4.77658	8.835e-05	0.00699053
BDKRB2	3.19459	-3.8173	7.01188	-1.82872	4.53392	0.000160117	0.00939431
IFIT3	6.16688	3.8544	2.31248	4.51016	4.5205	0.000165476	0.00959525
IRF1	5.72012	2.98357	2.73655	3.77312	4.48113	0.00018226	0.00999136
CKMT1B	-5.48667	-0.238744	-5.24792	-1.74554	-4.51771	0.000166611	0.00960449
ITGB4	4.58711	0.27985	4.30726	1.53051	4.33779	0.000259138	0.0117247
PCDHGC3	8.26243	6.33643	1.926	6.88677	4.54677	0.000155145	0.00932103
RP11-38C17.1	3.57905	4.5082	-0.929145	4.23828	-4.49506	0.000176137	0.0098976
SGK1	6.54486	8.40765	-1.86279	7.87628	-4.54275	0.000156685	0.00932103
GPM6B	-0.129524	6.74241	-6.87194	4.74139	-4.5111	0.000169338	0.00967937
AC009495.3	-4.56671	0.658676	-5.22538	-0.853367	-4.38336	0.000231702	0.0113822
RIMS4	-6.34654	-0.939525	-5.40701	-2.52207	-4.62899	0.000126815	0.00838231
LGALS9	2.80931	-1.66002	4.46932	-0.37773	4.33645	0.000259989	0.0117302
VGLL2	2.3347	-4.92444	7.25913	-2.77568	4.68204	0.000111356	0.00783963
FAM160A1	1.99387	-1.23441	3.22828	-0.288788	4.31585	0.000273478	0.01212
WDSUB1	2.77242	3.87147	-1.09905	3.54782	-4.42822	0.000207541	0.0107187
METTL8	4.05777	4.82071	-0.76294	4.6032	-4.48334	0.000181278	0.00997151
TRPM1	-5.68706	2.51334	-8.2004	0.032987	-4.29312	0.000289177	0.0124981
PTRHD1	3.02092	4.11382	-1.0929	3.81216	-4.44025	0.0002015	0.0106114
COL1A1	7.42339	0.312209	7.11118	2.32052	4.33821	0.00025887	0.0117247
HADHA	7.25134	8.14133	-0.88999	7.88661	-4.49718	0.000175221	0.0098976
FAM222A	1.10279	3.18839	-2.0856	2.58569	-4.34785	0.000252817	0.0117007
CAPN3	1.17786	5.80411	-4.62625	4.47686	-4.45657	0.000193589	0.0103303
SLC7A5P1	-1.38022	0.671354	-2.05157	0.0855734	-4.26737	0.000308043	0.012785
EDN1	3.67159	-3.1867	6.85828	-1.22077	4.36558	0.000242041	0.0116494
LINC00517	-0.606854	-6.46871	5.86186	-4.76695	5.26921	2.66545e-05	0.00403892
DSE	4.94643	2.13996	2.80648	2.96041	4.36161	0.000244413	0.0116634
ITGB1P1	3.4143	1.50518	1.90912	2.03421	4.28818	0.000292706	0.0125038
GAS6-AS2	3.67748	-2.24435	5.92182	-0.515427	4.27944	0.000299049	0.0125741
GBP2	5.66897	1.69513	3.97384	2.85071	4.34172	0.000256645	0.0117007
GGCT	5.10304	6.26701	-1.16397	5.93474	-4.47218	0.00018631	0.0101786
GALNT10	6.66846	5.14311	1.52535	5.58192	4.46767	0.000188382	0.0102478
BMPER	2.2878	-3.00657	5.29436	-1.49965	4.37061	0.00023907	0.011601
DCBLD1	5.20234	3.80752	1.39483	4.21141	4.4157	0.000214019	0.0108788
TYRO3	4.82956	6.19281	-1.36325	5.80269	-4.45768	0.000193058	0.0103303
ITIH5	-4.34972	2.56164	-6.91137	0.454117	-4.21954	0.00034642	0.0135538
ANKRD23	2.89793	4.09229	-1.19437	3.74459	-4.38332	0.000231725	0.0113822
CTD-2201I18.1	-3.38189	0.844061	-4.22596	-0.413194	-4.25395	0.000318366	0.0130117
DNMT3A	4.17683	5.46092	-1.28409	5.08915	-4.44262	0.000200329	0.0105845
NTSR1	1.17772	-4.46679	5.64451	-2.84028	4.58844	0.000140071	0.0088228
TCN1	-2.69977	3.42918	-6.12896	1.53937	-4.23568	0.000332964	0.0132719
MIR198	4.4899	1.7101	2.7798	2.46703	4.28959	0.000291692	0.0124981
OLIG1	-5.93815	-0.22774	-5.71041	-1.86037	-4.38762	0.000229295	0.0113822
RANBP3L	1.38704	-5.48662	6.87366	-3.47434	4.72504	0.000100226	0.00747988
HPS4	5.68072	7.31145	-1.63073	6.84567	-4.43797	0.000202633	0.0106363
MX1	6.42539	2.53556	3.88984	3.65969	4.35093	0.000250908	0.0117007
NR3C1	6.92049	5.5339	1.3866	5.93106	4.4262	0.000208573	0.0107375
BRSK2	-2.42542	1.53498	-3.9604	0.438781	-4.18288	0.000379033	0.0141582
ATG7	5.51492	4.45751	1.05741	4.76384	4.39913	0.000222903	0.0112128
SEMA6A	0.329057	5.53345	-5.2044	3.99395	-4.36111	0.000244712	0.0116634
RP11-164J13.1	1.94271	5.96254	-4.01983	4.81054	-4.3957	0.000224787	0.0112128
TESC	-3.61569	0.618504	-4.23419	-0.571632	-4.21907	0.000346819	0.0135538
RP5-875H18.9	2.06903	-3.42128	5.49031	-1.82558	4.35027	0.000251314	0.0117007
CHPT1	4.88868	6.2716	-1.38292	5.87681	-4.41718	0.000213242	0.0108788
GALNT7	6.94461	5.50039	1.44422	5.91319	4.41311	0.000215382	0.0109131
OSGEPL1	3.33882	3.99229	-0.653467	3.81017	-4.34097	0.000257121	0.0117007
NMI	4.51043	2.68858	1.82185	3.22583	4.30541	0.000280581	0.0123173
RP11-1055B8.3	-5.17954	2.2448	-7.42435	0.0632974	-4.17803	0.000383569	0.0142584
NFE2L2	6.75828	7.65447	-0.896187	7.39897	-4.41568	0.000214026	0.0108788
OXTR	4.0188	-0.740599	4.7594	0.65103	4.16653	0.000394551	0.0143565
GREB1	0.873471	5.3354	-4.46193	4.04611	-4.34917	0.000251999	0.0117007
NFKBIA	5.17629	3.89344	1.28285	4.26996	4.35682	0.000247308	0.011698
STC2	7.66978	1.50322	6.16656	3.27851	4.29854	0.000285349	0.0124546
MYZAP	1.52231	-3.17398	4.69629	-1.81526	4.3268	0.000266227	0.0119112
TXNDC15	6.41543	5.3874	1.02804	5.6809	4.39874	0.00022312	0.0112128
OSR1	0.558473	-4.35588	4.91435	-2.95493	4.52575	0.000163358	0.00954128
SCG5	3.00809	-0.237729	3.24581	0.666362	4.14492	0.000416033	0.0146222
AP000892.6	0.957878	-3.93615	4.89403	-2.51486	4.42936	0.00020696	0.0107187
RUSC1-AS1	2.03916	0.372844	1.66632	0.818723	4.14321	0.000417776	0.014623
LINC01179	0.67937	-5.96458	6.64395	-4.04953	4.8145	8.05265e-05	0.00663291
C1QTNF1	6.39924	3.87954	2.5197	4.59482	4.35424	0.000248879	0.011698
ELL2	6.73091	4.54783	2.18308	5.16956	4.37239	0.000238031	0.011601
FOXD3	-0.995894	2.88039	-3.87629	1.69181	-4.17001	0.000391196	0.0143565
RP11-157P1.4	0.901201	-2.67985	3.58105	-1.63617	4.27642	0.000301276	0.0126313
EGFR	6.28648	0.27436	6.01211	1.93908	4.18482	0.000377236	0.0141582
HSPE1	6.58204	7.66701	-1.08497	7.35707	-4.38353	0.000231606	0.0113822
FHDC1	1.39949	3.92192	-2.52244	3.1535	-4.26092	0.000312963	0.0128902
KRT34	0.796739	-4.4716	5.26834	-2.95401	4.4923	0.000177334	0.0098976
FSTL1	8.55659	5.82891	2.72768	6.6076	4.37464	0.000236721	0.0115921
RPS27A	8.47467	9.38668	-0.912011	9.12566	-4.36524	0.000242243	0.0116494
CMKLR1	1.7668	-4.86529	6.63208	-2.96991	4.48776	0.000179318	0.0098976
LITAF	6.31586	7.37036	-1.0545	7.06886	-4.37086	0.000238927	0.011601
AMIGO3	3.3173	1.78162	1.53569	2.21301	4.18903	0.000373354	0.0141348
MRPL44	4.58352	5.72307	-1.13956	5.39992	-4.35545	0.000248141	0.011698
RP5-832C2.5	-1.80848	0.40835	-2.21683	-0.252918	-4.13332	0.000428034	0.0148672
KREMEN2	-2.42686	1.16526	-3.59212	0.103877	-4.11804	0.000444377	0.0150243
GATC	4.9738	5.59191	-0.618106	5.41494	-4.35391	0.00024908	0.011698
MSRB3	6.15849	4.42027	1.73822	4.91829	4.34092	0.000257151	0.0117007
GRAMD4	3.83083	5.47349	-1.64267	4.999	-4.34156	0.000256749	0.0117007
SLC23A2	5.8801	7.30321	-1.42311	6.89659	-4.3616	0.000244419	0.0116634
COL19A1	-1.98093	2.5066	-4.48753	1.20225	-4.11734	0.000445141	0.0150243
RASA1	6.8488	5.44867	1.40013	5.85018	4.35527	0.000248247	0.011698
JAM2	1.76868	-2.95506	4.72374	-1.58073	4.23407	0.000334288	0.0132719
CECR2	-1.96629	1.25946	-3.22575	0.254125	-4.10377	0.000460211	0.015327
ADRA1D	1.0094	-5.0399	6.0493	-3.31415	4.54337	0.000156447	0.00932103
AC011294.3	-3.02173	1.36104	-4.38278	0.0711627	-4.10069	0.000463693	0.015327
LNPEP	6.46202	5.44512	1.0169	5.7369	4.34159	0.00025673	0.0117007
PDGFRB	4.19684	-0.892634	5.08948	0.605816	4.08923	0.000476904	0.0155699
PDGFC	6.61872	2.05908	4.55963	3.38052	4.2425	0.000327435	0.0132142
MDH1	6.96597	7.99383	-1.02786	7.69966	-4.3417	0.00025666	0.0117007
ITGB1	10.7177	8.81531	1.90237	9.36009	4.33283	0.000262309	0.0117687
RP11-490M8.1	1.34085	-2.97096	4.31181	-1.78787	4.23699	0.0003319	0.0132719
CTD-2380F24.1	-5.3488	0.649642	-5.99844	-1.12761	-4.16045	0.000400478	0.0143903
PRDM7	-6.60665	0.5417	-7.14835	-1.50029	-4.19741	0.000365761	0.0139814
WNT5A	7.36402	2.98821	4.37581	4.2368	4.28236	0.000296914	0.0125171
CARD14	-2.46298	1.24705	-3.71003	0.177581	-4.07872	0.000489358	0.0158789
GCSAML	0.522425	-5.85812	6.38055	-4.0173	4.69174	0.000108742	0.00783963
HSPD1	8.52968	9.66379	-1.13412	9.33964	-4.31912	0.000271293	0.0120707
IL18R1	-4.31435	0.224864	-4.53921	-1.1049	-4.14705	0.000413863	0.0145778
VWDE	1.54982	-3.70365	5.25346	-2.24927	4.28313	0.000296355	0.0125171
APCDD1L-AS1	2.38007	-3.50007	5.88015	-1.82982	4.21926	0.000346663	0.0135538
AC009495.4	-4.58439	0.701525	-5.28591	-0.815279	-4.11639	0.000446182	0.0150243
IGSF11	-3.16719	3.41097	-6.57815	1.47053	-4.08921	0.000476926	0.0155699
MRO	-5.37285	-0.761401	-4.61145	-2.10556	-4.25682	0.000316132	0.0129865
SELENOI	5.27078	6.40661	-1.13583	6.08259	-4.31521	0.000273911	0.01212
SRGAP3	2.90542	1.18054	1.72488	1.69186	4.0953	0.000469862	0.015465
BEND6	4.37494	2.06111	2.31383	2.69619	4.16474	0.000396284	0.0143565
MT1M	0.380706	-4.84191	5.22261	-3.36535	4.48885	0.00017884	0.0098976
RPL31	7.84378	8.89398	-1.0502	8.59355	-4.30417	0.000281437	0.0123173
DAP	7.7841	6.86949	0.914601	7.13073	4.30963	0.00027769	0.0122534
RP11-347E10.1	-2.7403	1.70367	-4.44397	0.343929	-4.04865	0.000526768	0.0166227
MIR4758	0.941302	-2.50034	3.44164	-1.50509	4.16058	0.000400356	0.0143903
JPH1	0.273922	3.51345	-3.23953	2.5503	-4.14853	0.000412364	0.0145569
PCDHGA2	7.70168	6.05888	1.6428	6.52774	4.30513	0.000280769	0.0123173
MRPL19	5.08401	5.93006	-0.846052	5.68825	-4.29469	0.000288059	0.0124981
RP11-386M24.8	-4.74707	-0.350453	-4.39662	-1.61128	-4.1639	0.000397107	0.0143565
APCDD1L	2.0307	-4.50739	6.53809	-2.65781	4.31916	0.000271266	0.0120707
AHDC1	5.23684	3.97236	1.26449	4.33555	4.25216	0.000319763	0.0130356
RPS7	8.46482	9.42651	-0.961693	9.15067	-4.29086	0.00029078	0.0124981
LDHB	8.62445	9.72072	-1.09627	9.40662	-4.28945	0.000291793	0.0124981
LGALSL	2.43774	3.80335	-1.36561	3.40079	-4.19716	0.000365984	0.0139814
MAGEL2	-6.11795	-0.609584	-5.50837	-2.20736	-4.24052	0.000329034	0.0132455
PMEL	-0.339557	8.32982	-8.66937	5.84608	-4.29188	0.000290054	0.0124981
XXyac-YR38GF2.1	-3.51641	0.0322842	-3.54869	-0.996954	-4.09728	0.000467588	0.0154218
NPR1	-4.67438	-0.85316	-3.82122	-1.93114	-4.19561	0.000367379	0.013983
CES2	6.5625	5.3141	1.2484	5.67344	4.28605	0.000294237	0.0125171
NUAK2	2.44229	0.130041	2.31225	0.806903	4.02711	0.000555315	0.0172413
NDUFAF7	3.91701	4.76321	-0.846208	4.51781	-4.24611	0.000324554	0.0131641
ST8SIA6	-4.73455	0.427027	-5.16157	-1.00474	-4.08551	0.000481272	0.0156799
VGLL3	3.93679	-2.55362	6.49041	-0.720226	4.06444	0.000506778	0.016197
MMP17	3.68572	5.86969	-2.18397	5.24592	-4.27035	0.0003058	0.0127248
MIR6891	2.23631	-1.86432	4.10063	-0.582704	4.05533	0.000518219	0.0164174
FAM196B	2.32251	-3.36343	5.68594	-1.72352	4.15388	0.000406989	0.0144946
SESN3	3.45291	5.70993	-2.25702	5.05908	-4.26089	0.000312985	0.0128902
IL6R	2.46949	5.24127	-2.77179	4.45563	-4.236	0.000332702	0.0132719
FAM65C	0.941677	-4.10652	5.0482	-2.65233	4.28454	0.000295332	0.0125171
PCDHGA3	7.6816	6.01872	1.66289	6.49323	4.27547	0.000301982	0.0126313
TLDC1	5.57435	4.08153	1.49282	4.50887	4.23561	0.000333025	0.0132719
ZNF106	6.38927	8.32465	-1.93537	7.77216	-4.27041	0.000305754	0.0127248
RP4-777O23.3	4.44239	5.57967	-1.13728	5.25487	-4.25434	0.000318061	0.0130117
MMP19	0.400721	-4.07163	4.47235	-2.7787	4.29619	0.000287004	0.0124929
RRAS2	5.76175	4.19828	1.56347	4.65211	4.23363	0.000334648	0.0132719
AQP1	3.24242	-0.581938	3.82436	0.452057	3.99971	0.000593849	0.0179293
PLCXD3	3.47226	-3.13736	6.60962	-1.23575	4.0793	0.000488657	0.0158789
KCND1	2.76788	0.94776	1.82012	1.44778	4.02688	0.000555627	0.0172413
TRIM2	4.72789	6.87885	-2.15096	6.26394	-4.26257	0.000311695	0.0128902
CPN1	-4.57132	1.84601	-6.41732	-0.0924256	-4.0053	0.000585779	0.0178491
GPR143	-1.38633	5.65868	-7.04501	3.6138	-4.17039	0.000390829	0.0143565
FASTKD1	3.99067	5.1502	-1.15954	4.82334	-4.21804	0.0003477	0.0135552
SLC31A1	5.74378	7.18003	-1.43625	6.76962	-4.24416	0.000326106	0.0131937
CBX2	3.65234	4.88613	-1.23379	4.52658	-4.20354	0.000360297	0.0139113
LOXL2	9.55934	3.33822	6.22112	5.09415	4.22304	0.000343456	0.0135538
SMPDL3A	2.34452	4.46189	-2.11737	3.84333	-4.16383	0.000397169	0.0143565
PARP12	5.48771	4.08201	1.4057	4.48901	4.19839	0.000364881	0.0139814
NR4A3	-0.621887	3.75015	-4.37203	2.43355	-4.06408	0.000507228	0.016197
RP13-463N16.6	2.06001	-3.52819	5.58819	-1.92349	4.10934	0.000453961	0.0151907
SCLY	3.95131	5.01247	-1.06116	4.71468	-4.19662	0.000366466	0.0139814
NCK2	4.60863	6.18449	-1.57586	5.73212	-4.22137	0.00034487	0.0135538
RP11-977G19.10	6.22541	7.17167	-0.946264	6.90127	-4.22507	0.00034175	0.0135202
CRTAC1	-4.02284	0.678758	-4.70159	-0.6756	-3.98886	0.00060983	0.0181312
CHST10	4.401	5.23625	-0.835247	4.9937	-4.20237	0.00036133	0.0139177
CPA4	7.18002	0.706872	6.47315	2.62739	4.06641	0.000504337	0.0161752
FAM210A	4.44861	5.89194	-1.44333	5.48023	-4.20744	0.000356865	0.013812
RP11-361L15.4	3.51169	2.24918	1.26251	2.62777	4.05951	0.000512945	0.0163471
KCNJ13	-6.3548	-1.02656	-5.32825	-2.58938	-4.18477	0.000377282	0.0141582
SPANXD	0.96045	-5.17027	6.13072	-3.40007	4.34186	0.000256559	0.0117007
HK2	4.88504	6.82696	-1.94192	6.27315	-4.21055	0.000354149	0.0137467
FAM117B	1.66823	3.38287	-1.71464	2.86336	-4.07305	0.000496205	0.0160243
ZYX	8.16828	6.6388	1.52948	7.07556	4.21035	0.000354323	0.0137467
RP11-726G1.1	0.931582	4.85276	-3.92117	3.68784	-4.12181	0.000440292	0.0150243
ADAM19	6.98765	3.50773	3.47993	4.49545	4.1655	0.00039555	0.0143565
UNC93B1	4.65229	3.31305	1.33924	3.70164	4.11889	0.000443452	0.0150243
RGS9	2.92513	0.0376057	2.88752	0.8456	3.93481	0.000696042	0.0199003
RP11-346D14.1	-6.12687	-1.14898	-4.97789	-2.6067	-4.16921	0.00039196	0.0143565
RP11-494M8.4	-0.310875	-5.39367	5.0828	-3.92	4.44462	0.000199351	0.0105676
SLC9A9	2.80211	-0.480359	3.28247	0.492557	3.92188	0.000718402	0.0201432
IL12RB1	1.46307	-2.87035	4.33343	-1.62147	4.02413	0.000559388	0.0173119
PCDHGB6	7.65113	6.02851	1.62262	6.49152	4.1909	0.00037165	0.0141122
PCDHGA1	7.66191	6.04826	1.61365	6.50876	4.18832	0.000374007	0.0141348
NUDT4	6.14569	7.3683	-1.22261	7.01927	-4.18576	0.000376367	0.0141582
PCDHGA4	7.65931	6.02771	1.6316	6.49329	4.18368	0.00037829	0.0141582
SOX6	0.67676	3.98806	-3.3113	2.97872	-4.05174	0.000522795	0.0165298
NEURL4	4.57	5.24564	-0.67564	5.05429	-4.16324	0.00039775	0.0143565
ANK1	3.72455	-1.63036	5.35491	0.0227488	3.91173	0.000736433	0.0202693
PCDHGA9	7.64823	6.04484	1.60339	6.50239	4.17963	0.000382071	0.0142386
GALNT5	5.41145	-0.76289	6.17434	1.03494	3.91653	0.000727854	0.0202263
PCDHGB2	7.66874	6.04745	1.62129	6.51013	4.17717	0.000384378	0.0142584
LRRC3	-2.39071	2.31314	-4.70386	0.959575	-3.91056	0.000738552	0.020278
COL5A1	6.40552	-0.71123	7.11675	1.3216	3.92634	0.000710598	0.0200944
RP3-395M20.12	-1.90674	0.797702	-2.70444	-0.0107535	-3.90302	0.000752275	0.0205494
RP11-374M1.2	-4.22977	-0.566923	-3.66284	-1.61034	-3.99893	0.000594985	0.0179299
FAM210B	6.1458	7.82892	-1.68312	7.34903	-4.17224	0.00038906	0.0143565
STEAP2	2.93575	-0.163595	3.09935	0.719861	3.89495	0.00076725	0.0208874
PCDHGB5	7.7202	6.12014	1.60005	6.57687	4.16689	0.0003942	0.0143565
TPM1	9.3664	6.33201	3.03439	7.19888	4.16705	0.000394045	0.0143565
NHS	4.62835	-0.725181	5.35353	0.746966	3.88821	0.000779985	0.0210514
EPSTI1	2.66809	-2.64642	5.3145	-1.11874	3.93946	0.000688171	0.0198802
PCDHGA6	7.65179	6.05618	1.5956	6.51151	4.15863	0.00040227	0.0144224
SF3B6	5.79865	6.65756	-0.858914	6.41208	-4.15724	0.000403643	0.0144395
PCDHGB3	7.64465	6.02322	1.62143	6.48589	4.15532	0.00040555	0.0144754
ATP10B	-4.50204	1.54981	-6.05184	-0.265024	-3.88882	0.000778831	0.0210514
GCFC2	3.68172	4.45854	-0.776821	4.23451	-4.10143	0.000462851	0.015327
PGM5P2	2.44396	-2.93869	5.38264	-1.42907	3.95908	0.000655926	0.019086
LINC01711	0.776983	-2.97633	3.75331	-1.90125	4.00477	0.000586533	0.0178491
PCBP1	7.53268	8.20208	-0.669407	8.01072	-4.14943	0.000411455	0.0145568
LINC00452	0.0828101	-4.87297	4.95578	-3.41483	4.25009	0.000321392	0.0130689
DPYSL4	-2.49465	2.27478	-4.76943	0.919332	-3.88045	0.000794911	0.0212798
ST3GAL4	5.64512	7.67891	-2.03379	7.09822	-4.14993	0.000410947	0.0145568
DYNC2LI1	3.2216	4.10525	-0.883657	3.85121	-4.07253	0.00049683	0.0160243
TNFRSF9	0.474767	-5.3032	5.77797	-3.62835	4.28396	0.000295753	0.0125171
PCDHGA5	7.63923	6.0254	1.61383	6.48589	4.143	0.000417993	0.014623
OR7A5	-5.97283	-1.47727	-4.49555	-2.77165	-4.1149	0.00044782	0.0150448
TCFL5	4.1289	5.50463	-1.37573	5.10684	-4.12451	0.000437383	0.0150243
LRP10	8.18236	6.88371	1.29865	7.25455	4.14223	0.000418787	0.014623
MSI1	-5.72271	-0.930051	-4.79266	-2.34091	-4.04582	0.000530443	0.0166406
ADAMTSL1	1.23083	-3.78566	5.0165	-2.34278	4.04585	0.000530394	0.0166406
TMEM255B	4.46186	0.441883	4.01998	1.72369	3.9154	0.000729866	0.0202329
PEAR1	0.701013	-4.26351	4.96453	-2.88515	4.1277	0.000433978	0.0149904
HOXB13	-0.0347829	4.28132	-4.3161	3.00574	-4.00763	0.000582453	0.0178197
ACE	1.84785	-2.58609	4.43395	-1.35235	3.93072	0.000703034	0.0199508
TTLL4	5.1465	6.13953	-0.993031	5.85386	-4.13194	0.000429485	0.0148672
CAMK2G	5.48913	4.29447	1.19466	4.63319	4.10111	0.00046322	0.015327
TTL	6.33344	7.18797	-0.854527	6.94381	-4.1347	0.000426589	0.0148631
PCDHGC5	7.63643	6.01436	1.62207	6.4772	4.13241	0.000428991	0.0148672
HSPA6	-1.08336	1.71769	-2.80104	0.840102	-3.85857	0.000838528	0.0220073
ADAMTS6	4.75285	0.94512	3.80773	2.04778	3.9311	0.000702379	0.0199508
CEACAM1	0.513737	4.69956	-4.18582	3.4804	-4.03207	0.000548606	0.0171434
SAMD12	4.00045	-1.4819	5.48235	0.0969634	3.85158	0.000852949	0.0223128
PSG6	-0.616921	-5.98841	5.37149	-4.43784	4.46255	0.000190766	0.0102478
EPHB2	3.90894	-1.40355	5.31248	0.124179	3.84664	0.00086331	0.0225029
GPR137B	4.17856	6.2772	-2.09865	5.67597	-4.11838	0.000444013	0.0150243
PTPRK	6.99033	5.50439	1.48594	5.92661	4.12109	0.000441071	0.0150243
FAM69B	-1.00851	3.31726	-4.32577	2.03446	-3.92242	0.000717443	0.0201432
NRG1	4.8977	-1.76299	6.66068	0.173479	3.84253	0.000872009	0.022518
PCDHGB1	7.65351	6.05128	1.60223	6.50853	4.1228	0.000439222	0.0150243
PCDHGC4	7.63376	6.01308	1.62068	6.47553	4.12207	0.000440007	0.0150243
CEBPZOS	5.41017	6.12206	-0.71189	5.91814	-4.11723	0.000445265	0.0150243
IMMT	6.54901	7.302	-0.752991	7.08694	-4.12079	0.000441395	0.0150243
KLHL4	4.80192	-0.215267	5.01718	1.25934	3.86268	0.000830164	0.0218592
PXN-AS1	0.764161	2.05173	-1.28756	1.70453	-3.89118	0.000774352	0.0209741
OLFM1	-3.79202	2.20293	-5.99495	0.420804	-3.83367	0.00089106	0.022863
GPR156	1.83597	-1.32197	3.15794	-0.398893	3.83633	0.000885288	0.0227877
ZC3H12A	3.61878	2.04966	1.56912	2.51097	3.93771	0.000691121	0.0199003
FAM189A2	-1.70898	1.84609	-3.55507	0.849804	-3.82731	0.00090499	0.0230729
WDR12	5.54721	6.38265	-0.835444	6.14399	-4.10063	0.00046376	0.015327
COL6A2	8.21762	2.59449	5.62312	4.19765	4.04612	0.000530053	0.0166406
MFSD9	2.79753	3.81172	-1.01419	3.50798	-4.00308	0.00058897	0.0178491
IFI27	5.69429	0.252183	5.44211	1.907	3.88701	0.00078229	0.0210514
RADIL	-4.47651	-0.198018	-4.27849	-1.39444	-3.88692	0.000782449	0.0210514
LINC00922	0.0974199	-5.81002	5.90744	-4.13114	4.33317	0.000262094	0.0117687
GAGE2A	0.989683	-5.03875	6.02843	-3.3125	4.14952	0.000411359	0.0145568
PCDHGA7	7.64822	6.05224	1.59597	6.50767	4.09326	0.000472219	0.0155108
PRELP	-1.33034	1.09918	-2.42952	0.383575	-3.79953	0.000968373	0.0238558
LSP1	1.25675	-4.11165	5.3684	-2.54692	3.99638	0.000598713	0.0179647
PARD6G	1.15096	3.2482	-2.09723	2.63585	-3.92489	0.000713131	0.0200953
FOXD3-AS1	0.762181	2.4245	-1.66232	1.91767	-3.86569	0.000824087	0.0218064
ZCCHC5	0.592128	-4.80713	5.39926	-3.25238	4.10379	0.000460188	0.015327
TAP1	6.73758	5.64131	1.09627	5.95567	4.07142	0.000498186	0.0160358
PHF21B	-6.05584	-1.3355	-4.72034	-2.72911	-4.00347	0.000588415	0.0178491
SFT2D3	2.80773	3.66583	-0.858107	3.41156	-3.96553	0.000645667	0.0189533
PLCB1	4.86761	2.75957	2.10804	3.32943	3.95909	0.000655915	0.019086
BCL9L	7.32465	5.63348	1.69117	6.11681	4.06626	0.000504531	0.0161752
MYT1	-4.82067	-0.739308	-4.08136	-1.93707	-3.89694	0.000763533	0.0208215
LRFN1	-1.2032	1.936	-3.13919	0.990853	-3.79395	0.000981638	0.0240519
RNF125	1.12472	4.40772	-3.283	3.41713	-3.96254	0.000650407	0.0189943
DPF3	3.44829	-0.603234	4.05152	0.614718	3.77836	0.00101963	0.0246645
RP11-337C18.8	2.68525	1.19833	1.48692	1.60672	3.8259	0.000908093	0.0231153
CLIC2	1.89289	-2.10504	3.99793	-0.860422	3.80358	0.000958884	0.0237679
CDH19	-0.966536	5.18472	-6.15126	3.32758	-3.95126	0.0006686	0.0193846
CTD-2033D15.2	2.80855	-2.85738	5.66593	-1.31245	3.8303	0.000898403	0.0230146
PSMB8-AS1	3.18839	0.665872	2.52251	1.41772	3.80852	0.000947406	0.0236292
RDH11	5.89999	6.6012	-0.701206	6.40117	-4.05865	0.000514029	0.0163492
LARP6	5.61289	3.95832	1.65457	4.43453	4.01449	0.00057275	0.0175899
GPRC5C	2.42987	-2.72438	5.15425	-1.17656	3.8188	0.000923955	0.023371
PCDHGA8	7.64059	6.05533	1.58526	6.50769	4.0571	0.000515976	0.0163787
CLGN	2.63362	-1.21751	3.85113	-0.155592	3.77109	0.00103783	0.0249119
ERRFI1	6.87028	4.02663	2.84365	4.83983	4.02658	0.000556032	0.0172413
TMEM154	3.90347	-0.339225	4.24269	0.922897	3.77128	0.00103737	0.0249119
ADK	5.18674	4.00371	1.18303	4.34805	3.99585	0.000599495	0.0179647
MIR221	2.20694	-0.223907	2.43085	0.455923	3.7512	0.00108932	0.0255052
PSORS1C1	2.08209	-0.330218	2.41231	0.363044	3.74753	0.00109909	0.0255479
TRIM55	1.89412	-4.55702	6.45115	-2.65225	3.94195	0.000683997	0.0197952
AIMP2	5.12974	5.85298	-0.723239	5.64784	-4.02668	0.000555894	0.0172413
OGG1	4.95776	4.19927	0.758489	4.4154	3.98828	0.000610694	0.0181312
ZFP36L1	7.7733	5.98275	1.79055	6.4943	4.03284	0.000547571	0.0171434
NEGR1	4.11208	-0.223794	4.33588	0.922904	3.74982	0.00109297	0.0255447
KRT86	2.0877	-3.04109	5.12879	-1.57207	3.81097	0.000941763	0.023525
PDZD4	-0.499457	3.0532	-3.55266	2.01645	-3.82032	0.000920541	0.0233213
NHEJ1	3.48352	4.3653	-0.881782	4.11841	-3.96491	0.000646646	0.0189533
FZD2	4.75191	2.30459	2.44732	3.01077	3.89355	0.000769883	0.0209236
HRH1	5.02355	-0.951617	5.97517	0.719816	3.73331	0.00113776	0.0260323
SUPT7L	5.71679	6.38369	-0.666899	6.19272	-4.01813	0.000567667	0.0175343
NANS	5.21671	6.29576	-1.07905	5.98896	-4.01619	0.00057036	0.0175837
GPR39	3.34786	-2.07593	5.42379	-0.533089	3.73848	0.00112356	0.0258547
DAGLA	3.99638	2.97277	1.02361	3.26915	3.90477	0.000749064	0.0205315
HMGA1	9.70891	8.54121	1.16771	8.87432	4.01037	0.000578554	0.0177342
RP11-627K11.6	1.46577	2.44418	-0.978419	2.1675	-3.82202	0.000916734	0.0232616
SDR42E1	1.9136	-3.32599	5.23959	-1.78015	3.81491	0.000932749	0.0234182
PCDHGA10	7.63726	6.07233	1.56494	6.51889	4.01515	0.000571824	0.0175899
DCT	-3.37913	5.58882	-8.96795	2.8878	-3.87046	0.000814538	0.0216608
HEY2	-2.60671	0.757235	-3.36395	-0.213876	-3.72017	0.00117469	0.0265667
SPDL1	6.32581	5.24904	1.07677	5.558	4.00182	0.000590785	0.0178704
RP4-621F18.2	2.03707	-2.41461	4.45168	-1.22307	3.75759	0.00107252	0.0252735
PCDHGB4	7.65533	6.09303	1.5623	6.53888	4.00392	0.000587764	0.0178491
RP11-527N22.2	-0.585353	-5.1824	4.59705	-3.8699	4.11413	0.000448665	0.0150448
SLC14A1	5.42598	-2.00718	7.43316	-0.0320751	3.70813	0.00120957	0.0269834
SLC44A2	6.5172	5.0418	1.47539	5.46095	3.99285	0.000603914	0.0180634
TRIL	1.50313	-3.29821	4.80134	-1.97096	3.8149	0.000932776	0.0234182
SMIM25	-1.13818	2.8282	-3.96638	1.69482	-3.76665	0.00104912	0.0249645
UBXN2A	4.39841	5.21463	-0.816226	4.97505	-3.97836	0.000625707	0.0185085
RP11-190A12.8	1.53161	-0.684817	2.21643	-0.0935682	3.70544	0.00121749	0.027085
COLEC12	4.06409	-1.58887	5.65297	-0.00917103	3.70332	0.00122379	0.0271124
PCDHGB7	7.63408	6.07155	1.56253	6.51748	3.99794	0.000596428	0.0179398
C1orf204	1.73661	-0.0565129	1.79313	0.434129	3.70199	0.00122775	0.0271627
TGM2	9.02516	4.42619	4.59898	5.73308	3.98921	0.000609316	0.0181312
CTLA4	-5.32441	0.0372201	-5.36163	-1.52192	-3.76226	0.00106039	0.0250839
FAM78B	1.33757	3.708	-2.37042	2.99553	-3.85944	0.000836755	0.0219967
LINC01605	0.589205	-3.55141	4.14061	-2.36307	3.84558	0.000865526	0.0225029
SLC35A1	3.96525	4.86041	-0.895166	4.6045	-3.95596	0.000660949	0.0191974
DGUOK	5.16635	5.82055	-0.654197	5.63321	-3.98347	0.00061793	0.0183122
CNPY2	5.93379	6.96537	-1.03158	6.67032	-3.99002	0.000608108	0.0181312
ZNF662	0.310283	-4.39606	4.70635	-3.04103	3.93689	0.000692513	0.0199003
TMEM177	3.12161	4.18273	-1.06113	3.87766	-3.91378	0.000732766	0.0202446
NEDD9	3.45102	5.79493	-2.34391	5.12494	-3.97101	0.000637071	0.0187755
PLCG2	-0.0222299	2.28843	-2.31066	1.56205	-3.73863	0.00112314	0.0258547
TNFSF10	1.05219	-3.57367	4.62587	-2.20847	3.8151	0.000932336	0.0234182
HRK	-2.79502	1.94019	-4.73522	0.66596	-3.69037	0.00126288	0.0277868
RN7SL67P	-4.3601	-0.173107	-4.18699	-1.39262	-3.73743	0.00112642	0.0258835
KRTAP1-5	0.868703	-4.62463	5.49333	-3.01354	3.91973	0.000722186	0.0202074
MRVI1	1.38833	-3.95737	5.3457	-2.37839	3.82901	0.000901227	0.0230502
TNFAIP8L3	0.606452	-3.48431	4.09076	-2.29196	3.81401	0.000934796	0.0234182
FAM180B	-5.50624	-0.711814	-4.79442	-2.0934	-3.79114	0.000988392	0.0241637
CD34	1.09683	-2.03104	3.12786	-1.16934	3.71521	0.00118892	0.0266711
TSC22D1	7.91333	6.57868	1.33465	6.95995	3.97491	0.000631017	0.0186312
FCGR2C	-4.71714	-0.292562	-4.42458	-1.62813	-3.74679	0.00110105	0.0255565
CEACAM19	4.12637	3.10971	1.01666	3.39359	3.86662	0.000822208	0.0217926
NOG	1.60393	-3.86251	5.46644	-2.24121	3.80079	0.000965423	0.0238558
PDGFB	4.01823	-1.5056	5.52383	0.0436641	3.66915	0.0013296	0.0283308
PSMB9	5.34396	3.0262	2.31776	3.71626	3.88383	0.000788383	0.0211756
CAST	8.19281	7.38107	0.811736	7.61189	3.9681	0.000641621	0.0188749
LINC02199	-4.51276	-0.330106	-4.18266	-1.55142	-3.73233	0.00114048	0.0260574
SCG2	6.22882	3.62018	2.60864	4.33223	3.91818	0.000724918	0.0202074
LINC02119	-2.3162	1.9724	-4.2886	0.641164	-3.67262	0.00131847	0.0283308
SMO	2.60377	5.38602	-2.78226	4.58011	-3.92704	0.000709396	0.0200944
E2F6	4.19023	4.98087	-0.790636	4.75447	-3.93307	0.000699016	0.0199071
TTYH2	1.13061	4.88944	-3.75883	3.79782	-3.88242	0.000791103	0.0212132
NKAIN1	-2.71431	0.273936	-2.98824	-0.577898	-3.67	0.00132687	0.0283308
SCG3	-3.90189	0.182014	-4.08391	-1.02658	-3.68433	0.00128153	0.0279847
ODF3B	2.41218	-0.078242	2.49042	0.652518	3.65902	0.00136267	0.0286481
RGAG4	3.04691	0.965228	2.08168	1.55758	3.70427	0.00122097	0.0270874
PRODH	-3.73854	-0.0756789	-3.66286	-1.18734	-3.68252	0.00128717	0.0280524
MYH9	11.0416	9.50499	1.53659	9.94341	3.93458	0.000696438	0.0199003
B3GALT1	-2.24685	1.53249	-3.77934	0.446372	-3.64309	0.00141635	0.0292034
RP11-366F6.2	-0.432771	-5.71012	5.27735	-4.22657	4.08965	0.000476413	0.0155699
FAM69C	-6.60649	-0.449493	-6.15699	-2.20866	-3.75727	0.00107333	0.0252735
COL4A6	3.41235	-1.49558	4.90793	-0.103251	3.6349	0.00144472	0.0295607
OBSCN	0.164016	3.41839	-3.25438	2.46721	-3.7635	0.00105719	0.0250737
MITF	4.61151	7.51224	-2.90073	6.68354	-3.93649	0.000693193	0.0199003
PCDHGA11	7.63331	6.09276	1.54055	6.53244	3.93545	0.000694955	0.0199003
SNHG16	6.22789	7.35135	-1.12345	7.03027	-3.93393	0.000697538	0.0199003
MPHOSPH10	5.03344	5.83256	-0.799118	5.60284	-3.92503	0.000712878	0.0200953
EDIL3	5.67855	0.616937	5.06162	2.0176	3.72019	0.00117462	0.0265667
MARS2	3.27804	4.34825	-1.07021	4.04852	-3.86422	0.000827046	0.0218128
PHF11	4.59205	1.67045	2.9216	2.5354	3.76046	0.00106503	0.0251567
RGPD8	-2.17558	0.657796	-2.83337	-0.203736	-3.62452	0.0014815	0.0299718
CALD1	9.22843	8.26426	0.964172	8.53984	3.91882	0.000723789	0.0202074
PYGB	7.90497	9.00352	-1.09856	8.69036	-3.91762	0.000725915	0.0202074
SLC35F3	1.34249	-5.13931	6.48181	-3.25171	3.87395	0.000807633	0.0215485
TMEM87A	5.2749	6.57839	-1.30349	6.20486	-3.92177	0.000718595	0.0201432
WDPCP	2.04596	3.02718	-0.981218	2.73336	-3.76818	0.00104521	0.0249119
TMEM47	5.64301	-0.59833	6.24134	1.34309	3.65653	0.00137095	0.0287471
NLRC5	5.50037	3.23609	2.26428	3.92153	3.84545	0.000865821	0.0225029
RPS7P11	0.869668	1.88242	-1.01275	1.6211	-3.67431	0.00131308	0.0283308
THRB	3.45126	-2.20341	5.65467	-0.495208	3.6171	0.00150838	0.0303225
LINC00565	2.79251	-0.681764	3.47427	0.305003	3.60989	0.00153494	0.0306263
RP11-59E19.4	-5.8415	-0.386402	-5.4551	-1.9585	-3.70006	0.0012335	0.0272525
PTPRN2	2.72084	-3.15556	5.87641	-1.43961	3.65894	0.00136294	0.0286481
HSPE1-MOB4	6.66649	7.62414	-0.957645	7.35065	-3.91498	0.00073061	0.0202329
PREB	5.62134	6.29659	-0.675255	6.10335	-3.91143	0.000736973	0.0202693
VEGFA	7.76734	6.09499	1.67235	6.57246	3.91334	0.000733554	0.0202446
SPIRE2	2.65314	3.87388	-1.22074	3.53237	-3.81354	0.000935888	0.0234182
SGCB	6.65661	5.6248	1.03181	5.91666	3.90387	0.000750722	0.0205419
MT-CO1	13.0937	13.9628	-0.86904	13.714	-3.87251	0.000810484	0.0215887
CPED1	5.68857	1.64189	4.04668	2.74746	3.74429	0.00110778	0.0256098
CFL2	6.51108	5.60406	0.907023	5.86497	3.89219	0.000772449	0.0209579
MYH15	2.38584	-0.90737	3.29321	0.0391286	3.58286	0.00163864	0.0318009
PLEKHA6	3.22102	-2.04147	5.2625	-0.571188	3.58749	0.00162037	0.0317151
OASL	3.64169	-0.633581	4.27527	0.620354	3.58677	0.00162322	0.0317179
UNC50	4.84816	5.433	-0.584841	5.26398	-3.87416	0.000807223	0.0215485
COLEC10	1.84779	-4.8714	6.71919	-2.94422	3.76918	0.00104268	0.0249119
MGAT4A	-0.233329	2.91111	-3.14444	2.00736	-3.66895	0.00133025	0.0283308
CCL2	7.72888	0.801533	6.92734	2.63058	3.71971	0.001176	0.0265667
KHDC1	1.57066	-0.695625	2.26628	-0.0671764	3.56809	0.00169817	0.0322031
PIGP	3.36974	4.28856	-0.918826	4.02703	-3.81347	0.000936029	0.0234182
TSPAN32	-1.23787	-5.98571	4.74784	-4.6201	4.07304	0.00049621	0.0160243
CCL26	0.740583	-3.93715	4.67773	-2.63272	3.72001	0.00117513	0.0265667
TBL1X	5.67147	4.45758	1.21389	4.80566	3.84939	0.000857532	0.0223962
PPP1R13L	2.69116	0.615565	2.07559	1.21941	3.60093	0.00156858	0.0310397
SPRED3	4.44208	1.19115	3.25093	2.10369	3.6685	0.0013317	0.0283308
RP11-332H14.2	1.94692	3.01577	-1.06885	2.69316	-3.71595	0.00118679	0.0266605
CLU	7.04897	2.85271	4.19626	4.03439	3.8071	0.000950682	0.0236375
STKLD1	-0.900531	1.30623	-2.20676	0.656281	-3.56875	0.00169548	0.0321901
MT-TL1	4.86195	6.73624	-1.87429	6.20311	-3.86856	0.000818329	0.0217256
PDXP	4.69309	5.668	-0.974912	5.38722	-3.85565	0.000844527	0.0221285
CNNM3	3.31499	4.35604	-1.04105	4.04653	-3.80092	0.000965121	0.0238558
EHBP1L1	6.93026	5.97936	0.950905	6.2502	3.86473	0.000826018	0.0218128
MYO7B	0.314433	-4.45772	4.77215	-3.10018	3.76474	0.00105401	0.0250438
PDCD1LG2	3.51079	-1.59348	5.10427	-0.104064	3.55012	0.00177346	0.0330074
RNF144A	2.8919	5.96394	-3.07204	5.06919	-3.84333	0.000870308	0.022518
ID4	-0.103354	3.42628	-3.52963	2.40481	-3.67886	0.00129864	0.028208
STX1A	5.57085	3.35964	2.21121	3.97472	3.7866	0.000999362	0.0243208
ITGA10	4.26916	1.18271	3.08645	2.07742	3.63817	0.00143332	0.0294398
PROM1	-4.27001	0.645206	-4.91521	-0.782451	-3.54125	0.00181187	0.0333359
EDNRB	2.7872	7.27835	-4.49115	5.99274	-3.84284	0.000871336	0.022518
PTN	1.68743	-3.75343	5.44086	-2.2537	3.63158	0.0014564	0.0297618
SMYD5	4.71076	5.40286	-0.6921	5.20502	-3.82761	0.000904319	0.0230729
PLOD2	8.31192	6.03691	2.27501	6.68639	3.84349	0.000869971	0.022518
EOMES	-2.49986	0.562521	-3.06238	-0.305453	-3.52524	0.00188318	0.0342702
PML	6.98092	5.54692	1.434	5.9588	3.83444	0.00088939	0.0228566
TSN	6.18647	6.93718	-0.750713	6.72258	-3.83664	0.000884611	0.0227877
TMEM25	2.63679	-1.93655	4.57334	-0.647043	3.52272	0.00189467	0.0343091
MIR222HG	4.70106	2.53905	2.16201	3.14027	3.70631	0.00121492	0.0270653
SLC44A5	2.73061	-1.85665	4.58726	-0.559238	3.51755	0.00191841	0.0345505
CHL1	-1.82342	4.50626	-6.32967	2.57579	-3.66282	0.00135017	0.0285962
MXRA8	0.988552	-3.74581	4.73437	-2.37793	3.62726	0.00147171	0.0299602
TFAP4	3.11118	4.05876	-0.947578	3.79229	-3.74892	0.00109536	0.0255447
MYO3B	-3.69213	-0.327816	-3.36431	-1.2956	-3.54184	0.00180927	0.0333263
SLC35F6	5.12755	6.14093	-1.01338	5.8515	-3.824	0.000912324	0.0231863
LINC01317	-4.01657	1.22295	-5.23952	-0.356023	-3.50707	0.00196747	0.0350349
SLC9A7	5.65347	2.6351	3.01837	3.45533	3.7205	0.00117376	0.0265667
PTPN20	0.394139	-4.1142	4.50834	-2.79868	3.66299	0.00134962	0.0285962
ADAM12	5.5761	3.20803	2.36808	3.88412	3.74513	0.00110553	0.0256098
FABP5	4.73949	5.95315	-1.21366	5.60845	-3.8138	0.000935277	0.0234182
ARHGAP23	5.83195	2.53302	3.29893	3.46424	3.71703	0.00118368	0.0266324
LINC00886	1.10199	-2.90098	4.00297	-1.77058	3.56048	0.00172969	0.0326023
MTUS1	2.72017	5.45013	-2.72997	4.66178	-3.78569	0.00100159	0.0243382
PRDM13	-2.60817	1.31755	-3.92573	0.229336	-3.49938	0.00200425	0.0352527
BIRC3	4.72241	1.04244	3.67997	2.07126	3.60842	0.00154041	0.0306973
CYTH4	0.437703	-3.99792	4.43563	-2.68684	3.64452	0.00141143	0.0291829
BEX1	4.93682	0.243015	4.6938	1.47862	3.5564	0.00174679	0.0327769
SDHAF3	3.48529	4.40821	-0.922913	4.13872	-3.75577	0.00107727	0.025297
MCF2L	0.313788	4.86105	-4.54726	3.62234	-3.7229	0.00116693	0.0265667
THY1	4.02353	-3.21301	7.23654	-1.13725	3.51747	0.00191881	0.0345505
TMEM38B	4.20186	5.19214	-0.990279	4.91016	-3.78927	0.0009929	0.0242221
CYP27C1	3.67361	-0.638436	4.31204	0.485294	3.4975	0.00201334	0.0353343
WIPF3	-4.62138	0.835189	-5.45657	-0.789401	-3.50183	0.00199248	0.0352527
PLXNC1	1.13176	5.88391	-4.75215	4.51711	-3.77221	0.00103502	0.0249119
KRT7	2.58925	-2.89185	5.48111	-1.34983	3.52341	0.00189153	0.0342928
SSC5D	4.70164	0.248638	4.453	1.54487	3.55412	0.00175644	0.0328811
PID1	3.71659	-1.09481	4.8114	0.310443	3.48895	0.00205524	0.0357264
AVPI1	3.17873	5.18676	-2.00803	4.59333	-3.76946	0.00104195	0.0249119
SLC1A4	4.95887	7.81553	-2.85667	6.99968	-3.80722	0.000950411	0.0236375
ACP1	5.98371	6.66907	-0.685366	6.47344	-3.80553	0.000954323	0.0236914
PDGFRA	3.34565	0.215515	3.13013	1.09584	3.5159	0.00192608	0.0345505
DUSP15	-3.54104	0.419991	-3.96103	-0.75546	-3.49062	0.00204696	0.0356597
PSD4	3.84809	0.742503	3.10559	1.59101	3.55128	0.00176854	0.0329596
G0S2	2.17838	-1.75959	3.93797	-0.611725	3.48555	0.00207212	0.0357875
RARRES2	0.777508	-4.7756	5.55311	-3.19293	3.68772	0.00127101	0.0278512
SEC11C	4.40971	5.895	-1.48529	5.47074	-3.79366	0.000982322	0.0240519
RP11-290O12.2	-0.0877722	-5.42956	5.34179	-3.87174	3.79461	0.000980053	0.0240519
SERPINE1	9.57881	2.10987	7.46895	4.26026	3.74877	0.00109577	0.0255447
IRS1	6.37677	4.36447	2.0123	4.9374	3.77934	0.0010172	0.0246631
INPP5F	4.87784	6.93539	-2.05754	6.34598	-3.79989	0.000967532	0.0238558
SAMD5	0.476634	3.73126	-3.25463	2.77686	-3.64602	0.00140632	0.0291463
CNN2	7.71792	5.72154	1.99638	6.29138	3.7964	0.000975797	0.0240019
KIAA1211	1.97851	3.69537	-1.71686	3.19026	-3.67316	0.00131673	0.0283308
OXSM	2.35819	4.04148	-1.68329	3.55779	-3.69487	0.00124914	0.02756
ADCY1	2.29054	6.22009	-3.92955	5.07739	-3.7734	0.00103202	0.0249119
BCAN	-1.74959	2.73132	-4.48092	1.38881	-3.52108	0.00190218	0.0344064
SERINC5	4.81396	6.66392	-1.84996	6.13504	-3.7889	0.000993795	0.0242221
RP11-479G22.8	3.25814	0.465468	2.79267	1.21457	3.50727	0.00196651	0.0350349
C1QTNF2	1.99485	-0.156227	2.15107	0.467095	3.47042	0.00214889	0.0364857
C2orf76	2.11714	2.88662	-0.769485	2.66352	-3.62484	0.00148036	0.0299718
ATP1B1	6.30606	4.58401	1.72205	5.07367	3.76812	0.00104536	0.0249119
BEST1	1.39122	5.05535	-3.66412	3.96728	-3.71303	0.00119524	0.0267753
CPSF3	5.49148	6.12016	-0.62868	5.94106	-3.779	0.00101803	0.0246631
CTD-2501B8.1	0.686116	-3.42846	4.11458	-2.28203	3.55121	0.00176884	0.0329596
NUAK1	5.81373	2.82699	2.98674	3.64059	3.68875	0.00126785	0.0278199
RAB3IP	4.04929	2.66156	1.38773	3.09585	3.65046	0.00139125	0.0290211
TRIM63	-3.93095	2.49233	-6.42328	0.596116	-3.46443	0.00218009	0.0366715
YRDC	4.21246	5.14049	-0.928034	4.87845	-3.75389	0.00108221	0.0253759
CD248	-1.52227	-6.30718	4.78491	-4.92087	3.96354	0.000648807	0.018982
APBA2	-0.251589	4.45403	-4.70562	3.09686	-3.64792	0.00139985	0.0291249
TIMM44	5.11071	5.78823	-0.677525	5.59642	-3.76865	0.00104401	0.0249119
RLBP1	-4.59729	0.271794	-4.86909	-1.16577	-3.46823	0.00216022	0.0365475
HSD17B14	-0.628441	2.69871	-3.32715	1.71935	-3.5306	0.001859	0.0339696
LMOD1	0.41449	-4.69606	5.11055	-3.19782	3.64353	0.00141484	0.0292034
FCGR2A	0.367949	3.75883	-3.39088	2.69398	-3.6115	0.00152897	0.0305832
LRRC4B	-3.774	1.57731	-5.35131	0.021555	-3.44228	0.00229922	0.0376838
SHISA5	7.97389	7.05722	0.916671	7.31883	3.77124	0.00103745	0.0249119
KRT17	2.36262	-2.59473	4.95735	-1.17723	3.46324	0.00218632	0.0367329
PLA1A	-4.45941	1.55021	-6.00962	-0.226302	-3.44083	0.00230723	0.0377579
CPZ	0.404336	-4.36659	4.77093	-2.99509	3.60632	0.00154823	0.030815
TSPAN1	0.778826	-1.61142	2.39025	-0.924528	3.44728	0.00227175	0.0375399
RP11-1094H24.4	1.15585	-1.93904	3.09489	-1.04437	3.45031	0.00225528	0.0374218
NGEF	1.94137	-3.01414	4.95551	-1.61508	3.47727	0.00211381	0.0362089
MAN2B2	6.38191	5.39467	0.987233	5.67569	3.75675	0.0010747	0.0252735
COL6A1	9.09835	6.37112	2.72722	7.1501	3.76303	0.0010584	0.0250737
TRIM34	3.66101	2.0238	1.63722	2.50333	3.58302	0.00163798	0.0318009
ADAMTS5	3.98162	-2.31226	6.29388	-0.546723	3.43054	0.00236492	0.0381366
FANCL	4.20634	4.86705	-0.660709	4.67363	-3.72429	0.00116297	0.0265336
ST6GALNAC5	1.31274	-3.29736	4.6101	-1.97666	3.49281	0.00203619	0.0356231
SMG1P2	1.02051	2.55313	-1.53262	2.11475	-3.54721	0.00178599	0.0331636
HSPD1P1	2.73497	3.7539	-1.01893	3.46835	-3.65178	0.00138681	0.0289661
RP11-1021N1.1	2.5758	-0.274094	2.84989	0.644222	3.43868	0.00231917	0.0378948
HTR1D	0.507732	-4.11331	4.62104	-2.79435	3.5673	0.00170144	0.032227
LINC00355	1.81567	-3.25011	5.06578	-1.84265	3.47841	0.00210801	0.036174
MYL6	9.74218	8.81756	0.924619	9.082	3.74416	0.00110813	0.0256098
TRIOBP	7.78633	6.60771	1.17862	6.94433	3.74796	0.00109792	0.0255479
IL15	2.52903	-1.24582	3.77485	-0.107218	3.41379	0.00246185	0.039048
ITGA2	7.79001	5.07039	2.71961	5.84528	3.74189	0.00111426	0.0257145
SLC35G1	3.1593	4.40465	-1.24535	4.03921	-3.67745	0.0013031	0.028208
RP11-557H15.3	-2.90314	-0.237544	-2.6656	-1.03722	-3.42646	0.00238819	0.0383975
EYA4	-2.00612	3.32694	-5.33306	1.83635	-3.5097	0.00195507	0.0348915
TNFRSF11B	6.30208	-0.166265	6.46835	1.75112	3.50191	0.00199208	0.0352527
COL13A1	4.89707	0.144895	4.75218	1.51343	3.48082	0.00209582	0.0360804
ADGRE1	1.33382	-3.30697	4.64079	-1.93036	3.47221	0.00213967	0.0363677
SPIRE1	4.97438	6.11545	-1.14106	5.79101	-3.73605	0.00113021	0.0259336
CDH12	-0.334957	-5.13554	4.80058	-3.72335	3.67132	0.00132265	0.0283308
NRG4	-5.93681	-1.83376	-4.10306	-3.03694	-3.57452	0.00167198	0.0320022
CDA	1.19254	-2.89045	4.08299	-1.67899	3.44875	0.00226378	0.0374904
ZNF469	1.99424	-2.37204	4.36628	-1.1756	3.42075	0.0024211	0.0386943
ARHGAP15	-3.55333	0.0807485	-3.63408	-0.996678	-3.41418	0.00245956	0.039048
MYLIP	3.33845	4.79488	-1.45642	4.37224	-3.68685	0.0012737	0.0278721
ZNFX1	7.44388	6.51235	0.931537	6.77834	3.73436	0.00113487	0.0260032
KREMEN1	4.17737	5.80229	-1.62493	5.33447	-3.71991	0.00117544	0.0265667
SIRPB1	3.9242	0.400944	3.52325	1.31675	3.4527	0.00224238	0.0372501
VPS9D1	4.12738	2.94001	1.18737	3.27837	3.61415	0.00151916	0.030501
RP11-25K21.6	-0.991335	2.37122	-3.36256	1.27627	-3.44457	0.00228661	0.0376306
ANTXR2	6.95244	4.52157	2.43087	5.20417	3.70864	0.00120808	0.0269834
HIC1	1.47455	-0.894932	2.36948	-0.204679	3.38599	0.00263134	0.040751
TOP1MT	4.48835	5.39483	-0.906476	5.1407	-3.70438	0.00122063	0.0270874
TFE3	6.52466	5.56358	0.961086	5.83718	3.71707	0.00118356	0.0266324
CTD-2066L21.3	-0.233817	-5.26304	5.02922	-3.77292	3.64893	0.00139645	0.0290918
GPR78	0.380732	-4.36317	4.7439	-2.99913	3.53833	0.00182465	0.0335326
FBXO7	6.89418	7.7081	-0.813922	7.47617	-3.71696	0.00118388	0.0266324
IFI44	5.85708	3.41331	2.44377	4.12098	3.65295	0.00138289	0.0289219
TRPC4	1.48326	-3.61231	5.09557	-2.10162	3.44812	0.00226721	0.0375035
ITGBL1	3.09375	-3.0213	6.11505	-1.2024	3.39373	0.00258299	0.0404367
SH2D4A	5.69586	-0.314788	6.01065	1.38716	3.436	0.00233409	0.0380225
KCTD15	5.83522	6.53395	-0.698727	6.33388	-3.71065	0.00120217	0.0268931
SNED1	6.11651	2.3425	3.774	3.43383	3.60319	0.00156002	0.0309364
TYMP	4.02309	1.60578	2.41731	2.31858	3.51641	0.00192369	0.0345505
COL1A2	9.88164	1.80898	8.07266	4.03969	3.6396	0.00142836	0.0293971
SCHIP1	5.22627	3.13119	2.09509	3.71147	3.61833	0.00150388	0.0303079
MID2	2.62185	-3.20765	5.82951	-1.46547	3.39734	0.00256079	0.0402066
FAM131B	0.937673	-3.27048	4.20815	-2.09062	3.43481	0.00234081	0.0380524
RP11-536K7.3	0.140121	-3.62466	3.76478	-2.53116	3.46742	0.00216445	0.0365504
LAMC2	2.10597	-0.724119	2.83009	0.0497652	3.36252	0.00278326	0.0421742
LOX	6.77697	0.508513	6.26845	2.24541	3.50023	0.00200016	0.0352527
ARL4C	7.40714	5.0471	2.36004	5.7171	3.69265	0.00125591	0.0276714
DNMBP	5.8976	4.53543	1.36217	4.92185	3.67402	0.00131399	0.0283308
CYP2S1	2.56514	-3.16353	5.72867	-1.52548	3.38786	0.00261956	0.0406526
RAB3B	3.8194	-1.15482	4.97422	0.264949	3.35945	0.00280373	0.0424045
METTL21A	3.19774	4.00825	-0.810517	3.77698	-3.61002	0.00153444	0.0306263
RP11-713M15.2	-2.79413	0.0154947	-2.80963	-0.795869	-3.35886	0.00280765	0.0424237
CPT1C	3.71607	-0.449776	4.16584	0.713574	3.37329	0.00271247	0.0416518
PARP9	6.58309	5.14443	1.43867	5.55739	3.68407	0.00128233	0.0279847
FGF1	3.90804	-0.533905	4.44194	0.831558	3.37495	0.00270172	0.0415263
DRAP1	7.24564	6.14232	1.10332	6.45744	3.68913	0.00126668	0.0278199
MT-ND4	12.2877	13.0233	-0.735557	12.8125	-3.65849	0.00136445	0.0286481
WDR35	4.39218	5.34962	-0.957446	5.07691	-3.66925	0.00132929	0.0283308
LINC01293	0.28134	2.95877	-2.67743	2.16154	-3.47941	0.00210295	0.0361644
FNTB	4.56023	6.26353	-1.7033	5.77213	-3.68081	0.00129252	0.0281307
ANXA10	0.488459	-4.62827	5.11673	-3.16536	3.51232	0.00194274	0.0347747
SYT1	4.61681	0.480789	4.13602	1.6494	3.43104	0.00236209	0.0381366
RP11-472N13.3	-4.87731	-0.740903	-4.13641	-1.99033	-3.39869	0.00255251	0.0401552
CYR61	8.60626	4.58302	4.02325	5.72106	3.67821	0.00130072	0.028208
GPRASP2	4.14006	2.9159	1.22416	3.24888	3.56278	0.00172008	0.0325034
LDLRAD3	4.57639	5.67808	-1.10169	5.3618	-3.6715	0.00132207	0.0283308
PALLD	6.97031	5.23256	1.73774	5.73222	3.6776	0.00130263	0.028208
RELB	4.06318	2.61881	1.44437	3.01749	3.54455	0.00179749	0.0332235
COL9A3	0.707327	5.41294	-4.70561	4.01068	-3.61208	0.00152682	0.0305782
RP11-172H24.4	1.37732	3.15399	-1.77667	2.627	-3.51201	0.00194419	0.0347747
RGMB	6.49816	5.07771	1.42045	5.48331	3.66943	0.00132873	0.0283308
DHRS1	4.16179	3.16454	0.997249	3.45954	3.57089	0.00168674	0.0321381
IQCJ-SCHIP1	5.28097	3.21932	2.06166	3.79066	3.59251	0.00160083	0.0314718
DIP2B	5.74104	7.0024	-1.26137	6.64193	-3.67116	0.00132314	0.0283308
PDCD4	4.70681	5.89188	-1.18508	5.55369	-3.66188	0.00135327	0.0286004
PNO1	5.06706	5.68238	-0.615326	5.50453	-3.66103	0.00135607	0.0286218
PCCB	5.11175	5.94119	-0.829441	5.7061	-3.66389	0.00134669	0.0285962
EPHA2	7.66035	4.56592	3.09443	5.45013	3.65938	0.00136151	0.0286481
HCP5	2.63347	-0.377227	3.01069	0.472079	3.33534	0.00296984	0.0441272
FXN	2.97534	3.94706	-0.971715	3.6771	-3.57638	0.00166451	0.0319445
IGFN1	5.43151	0.416061	5.01545	1.84229	3.42939	0.00237144	0.0381664
DUXAP10	3.98595	2.4682	1.51775	2.94152	3.52338	0.00189164	0.0342928
RRP1B	5.74695	6.48223	-0.735273	6.27273	-3.66248	0.0013513	0.0285962
ARHGAP10	4.49315	3.53635	0.956801	3.81891	3.57963	0.00165146	0.0319202
CMTM1	2.23304	0.0279607	2.20508	0.634698	3.33419	0.00297804	0.0442082
IL31RA	0.863254	-3.47822	4.34147	-2.21221	3.38186	0.00265748	0.0410428
PPM1E	-1.03496	2.16526	-3.20022	1.28343	-3.37149	0.0027242	0.041752
TRIM22	6.27646	1.69766	4.57881	3.11442	3.5265	0.00187747	0.0342293
ITGA9	-3.17461	2.15559	-5.3302	0.510625	-3.32427	0.00304933	0.0448085
CCL18	-6.35521	-0.666503	-5.68871	-2.29659	-3.38564	0.00263351	0.040751
PEBP1	7.25344	8.1599	-0.906457	7.90081	-3.65469	0.00137705	0.0288373
CSF1	5.98102	3.56647	2.41455	4.28609	3.60316	0.00156011	0.0309364
GJA3	1.70019	4.05597	-2.35578	3.39339	-3.54549	0.0017934	0.0332235
FCRLA	1.41897	4.62784	-3.20888	3.6363	-3.56007	0.0017314	0.0326023
LINC01291	-0.0779194	2.50274	-2.58065	1.72417	-3.40355	0.00252299	0.0397296
FASN	7.69157	8.64019	-0.948624	8.36869	-3.64686	0.00140346	0.0291372
C15orf48	1.16966	-3.06045	4.23012	-1.88787	3.34644	0.0028922	0.043507
BDNF	5.63878	1.10992	4.52885	2.307	3.45266	0.00224262	0.0372501
SDPR	1.49748	-4.06939	5.56687	-2.45716	3.38715	0.00262403	0.0406826
MRPS9	4.40635	5.21055	-0.804199	4.98205	-3.62582	0.00147685	0.0299718
GLT8D2	2.37056	-1.74265	4.11321	-0.594735	3.29898	0.00323862	0.0463159
PTPRZ1	-0.752113	5.55164	-6.30375	3.66507	-3.55256	0.00176306	0.0329596
BST1	4.77495	2.01798	2.75697	2.77327	3.48692	0.00206528	0.0357875
PCDHGA12	7.71291	6.19906	1.51386	6.63105	3.64444	0.00141173	0.0291829
NEK10	1.90209	0.0694369	1.83265	0.543629	3.30999	0.00315482	0.0457748
RP11-774D14.1	-0.159835	-5.33929	5.17945	-3.8164	3.53525	0.00183828	0.0337245
P4HA2	6.88083	5.49398	1.38685	5.88815	3.63724	0.00143658	0.0294691
TRIM21	5.15456	3.81185	1.34271	4.2053	3.58268	0.00163934	0.0318009
TRIM5	5.66741	4.5051	1.16231	4.84598	3.61314	0.00152291	0.030538
LINC01436	0.584371	-4.97785	5.56222	-3.41434	3.47497	0.00212549	0.0362089
ATP6V1G1	6.36127	7.53886	-1.17759	7.20225	-3.6393	0.00142941	0.0293971
SYN3	-3.08496	0.534193	-3.61915	-0.60141	-3.28642	0.00333691	0.0472225
LPIN1	5.54184	6.5755	-1.03365	6.28041	-3.63506	0.00144418	0.0295607
ITGA3	10.2091	7.11181	3.09726	7.99675	3.63081	0.00145913	0.0297796
TUFT1	5.0866	3.74008	1.34652	4.11777	3.56989	0.00169079	0.032139
MSLN	-0.0998754	-4.73358	4.63371	-3.39149	3.46128	0.00219665	0.0368017
TUBB4A	0.385022	4.66796	-4.28294	3.45831	-3.52492	0.00188463	0.0342702
CD151	8.88014	7.66597	1.21417	8.01388	3.62854	0.00146717	0.0299056
FLNC	4.99109	0.579345	4.41174	1.89178	3.39575	0.00257055	0.0403205
OR2T8	-0.971503	-5.57724	4.60574	-4.20219	3.57127	0.00168518	0.0321381
CCT4	7.46951	8.13008	-0.660577	7.94151	-3.62512	0.00147934	0.0299718
ME2	5.4249	6.3756	-0.950702	6.10428	-3.62449	0.00148161	0.0299718
MTFMT	3.2617	4.18156	-0.919864	3.92381	-3.54654	0.00178887	0.0331787
KRT81	4.72972	-1.64209	6.37182	0.233827	3.27576	0.00342254	0.047806
TBRG4	6.41313	7.24104	-0.827914	7.00437	-3.62274	0.00148793	0.0300618
AMMECR1L	5.24696	6.18587	-0.938901	5.91524	-3.61767	0.00150629	0.0303184
MAGEA4	2.79185	-3.73803	6.52988	-1.87575	3.30915	0.00316116	0.0458236
C1D	3.65315	4.29824	-0.645087	4.11228	-3.55581	0.00174928	0.0327851
MFSD14B	6.41644	7.08816	-0.671722	6.89614	-3.6191	0.00150108	0.0302894
PIAS3	5.84091	4.62059	1.22032	4.96103	3.59478	0.00159208	0.0313473
MRC2	7.94903	3.19351	4.75553	4.51177	3.57585	0.00166663	0.0319445
C16orf45	5.06039	2.22532	2.83506	3.11437	3.4857	0.00207135	0.0357875
NIF3L1	4.72262	5.33116	-0.608545	5.15529	-3.60054	0.00157005	0.0310397
ZNF702P	0.917045	-2.91714	3.83418	-1.81171	3.30029	0.00322856	0.0463159
CDH18	1.27338	-3.92482	5.1982	-2.31928	3.33133	0.00299838	0.0443656
CITED1	-0.340061	3.26798	-3.60804	2.20493	-3.40859	0.0024927	0.0393985
ZC3H8	3.14233	3.94799	-0.805657	3.71503	-3.5246	0.00188612	0.0342702
LINC00461	0.795095	2.74858	-1.95349	2.18884	-3.40492	0.00251471	0.0396381
TCF4	3.5515	-2.09437	5.64587	-0.419497	3.25738	0.00357524	0.0488458
MAIP1	3.26931	4.16027	-0.890958	3.90753	-3.53446	0.00184178	0.0337317
OGDHL	-1.76619	1.87128	-3.63748	0.775212	-3.28345	0.00336054	0.0473898
TMEM132A	6.41085	4.44814	1.96271	5.00143	3.58748	0.00162042	0.0317151
PPL	4.3588	0.0356837	4.32312	1.22985	3.31254	0.00313572	0.0456627
HERC4	6.31513	5.41595	0.899186	5.67129	3.60026	0.00157112	0.0310397
ELAVL2	1.25847	-2.81419	4.07266	-1.58099	3.27573	0.00342277	0.047806
IFIT2	4.85969	3.03106	1.82863	3.56048	3.50583	0.00197336	0.035062
TGFBRAP1	5.39556	6.52751	-1.13196	6.20305	-3.60394	0.00155719	0.0309364
CASKIN1	-2.27685	0.0649242	-2.34178	-0.588973	-3.24855	0.0036509	0.0492662
SAMD13	0.0230691	1.51815	-1.49508	1.10642	-3.29761	0.00324923	0.0463159
CABYR	3.09041	0.527238	2.56317	1.28758	3.31043	0.00315155	0.0457748
RXFP3	-1.79078	-6.19981	4.40903	-4.90477	3.64668	0.00140407	0.0291372
LRRC75A-AS1	7.36369	8.66034	-1.29665	8.28871	-3.59466	0.00159254	0.0313473
ERP29	6.65891	7.68467	-1.02575	7.3919	-3.5988	0.00157668	0.0311114
IFI44L	4.45586	-0.425093	4.88095	1.00157	3.28381	0.00335764	0.0473898
BIRC7	-2.86398	3.41987	-6.28385	1.66126	-3.33728	0.00295612	0.0440866
LAMA1	3.29549	6.87873	-3.58324	5.85057	-3.59126	0.0016057	0.0315291
MT1L	1.60358	-4.15161	5.75519	-2.49196	3.31527	0.00311541	0.0454651
RP11-867G23.10	-1.4196	-5.48062	4.06103	-4.33828	3.53502	0.00183929	0.0337245
PPP3CA	6.28682	5.09281	1.19401	5.43359	3.5823	0.00164084	0.0318009
PCDHB13	2.95911	0.181278	2.77783	1.01804	3.28015	0.00338699	0.0475956
RCSD1	0.146976	-4.03897	4.18594	-2.83668	3.34314	0.00291508	0.0436563
LINC02099	-6.23965	0.317224	-6.55687	-1.61533	-3.25877	0.00356348	0.0487888
ISCA1	5.01995	5.77661	-0.756664	5.56059	-3.5833	0.00163689	0.0318009
LINC00944	0.709001	-3.44962	4.15862	-2.22841	3.2905	0.00330466	0.04689
TMEM17	2.1218	3.06626	-0.944466	2.78431	-3.43044	0.0023655	0.0381366
CD70	3.78682	-0.85577	4.64259	0.651219	3.25386	0.00360519	0.0490318
PUS7	4.64789	5.76002	-1.11214	5.44438	-3.5776	0.00165959	0.0319278
PDXDC1	6.8424	7.64966	-0.807258	7.41898	-3.58731	0.0016211	0.0317151
ENTHD1	-5.86679	-0.479025	-5.38777	-2.01612	-3.27337	0.00344204	0.0479497
SHMT1	4.66636	6.14131	-1.47495	5.72126	-3.58115	0.00164542	0.0318419
AF011889.5	6.31828	4.94293	1.37535	5.33168	3.57411	0.00167363	0.0320022
TBC1D23	6.58872	5.507	1.08172	5.8138	3.58218	0.00164132	0.0318009
PLEKHO2	4.83233	5.6666	-0.834271	5.42753	-3.57588	0.00166652	0.0319445
WDR41	6.11963	5.33526	0.78437	5.56157	3.5783	0.00165677	0.0319278
FLNB	9.13576	7.21188	1.92388	7.76212	3.58397	0.00163424	0.0318009
IL6	3.8844	-0.883077	4.76748	0.489469	3.24298	0.00369946	0.0496414
CHST11	3.77676	6.54208	-2.76532	5.74822	-3.57755	0.0016598	0.0319278
CSF1R	-0.324943	-4.04064	3.7157	-2.9721	3.34231	0.00292085	0.0436563
SLC35F1	-2.43446	1.771	-4.20546	0.448344	-3.23766	0.00374644	0.049938
RP11-252C15.1	-5.07535	-0.782714	-4.29263	-2.02027	-3.26565	0.00350574	0.0484588
OPTN	6.47382	5.23043	1.24339	5.58796	3.57245	0.00168037	0.0320929
NRAP	-6.60623	-1.90037	-4.70586	-3.24151	-3.36742	0.00275079	0.0419948
BBS5	3.32051	4.43907	-1.11856	4.111	-3.51562	0.00192736	0.0345505
C8orf33	5.69045	6.51848	-0.828027	6.28271	-3.57908	0.00165365	0.0319242
PTGER4	3.15328	0.118236	3.03505	1.06306	3.26749	0.00349043	0.0483681
EN2	2.82079	4.61213	-1.79134	4.08004	-3.51151	0.00194655	0.0347781
B4GALNT3	-0.0134876	3.1037	-3.11719	2.17499	-3.36523	0.0027653	0.0420608
ARHGAP27P1-BPTFP1-KPNA2P3	3.85448	2.68214	1.17234	3.02468	3.43605	0.00233385	0.0380225
ABLIM3	6.60412	4.09233	2.5118	4.81562	3.54469	0.0017969	0.0332235
ZHX2	3.8995	2.53849	1.36101	2.93025	3.42591	0.00239131	0.0384092
ADD3	5.07848	6.5247	-1.44622	6.10996	-3.5703	0.00168913	0.032139
CLSTN3	5.14457	2.956	2.18857	3.5755	3.47231	0.00213917	0.0363677
TMEM40	1.34541	-3.37741	4.72282	-2.01234	3.25264	0.0036157	0.0491331
CAMK1G	1.42374	-3.14342	4.56716	-1.85527	3.24374	0.00369279	0.0496348
ANKRD29	3.19853	0.138014	3.06052	1.07764	3.26043	0.00354948	0.0486907
PSG11	-0.731969	-5.0222	4.29023	-3.78376	3.41734	0.00244097	0.0388957
TLL1	0.268834	-5.45726	5.7261	-3.77927	3.41365	0.00246268	0.039048
SH3BP1	5.51014	6.24517	-0.735031	6.03379	-3.56508	0.00171057	0.0323618
SCAMP1	5.87754	4.93895	0.93859	5.21061	3.55154	0.00176743	0.0329596
FGF14	0.303358	-3.83587	4.13923	-2.63538	3.28939	0.00331343	0.0469729
GCSH	3.69708	4.38346	-0.686386	4.19053	-3.50626	0.00197134	0.035062
SPOCK1	8.53544	4.33417	4.20127	5.52072	3.55654	0.00174619	0.0327769
GBP3	5.34832	2.91523	2.43309	3.61802	3.46891	0.00215671	0.0365475
STRADB	4.64625	5.9658	-1.31954	5.58841	-3.55731	0.00174295	0.0327769
USP39	5.7774	6.34434	-0.566936	6.18215	-3.56062	0.0017291	0.0326023
RP11-37C7.1	2.60475	0.685874	1.91887	1.20965	3.25846	0.00356606	0.0487888
NRP1	9.30852	3.62605	5.68246	5.22305	3.54337	0.00180259	0.0332796
LINC01638	1.31819	-4.25856	5.57675	-2.62531	3.27259	0.00344841	0.0479969
KRTAP19-1	-6.60631	-1.44972	-5.15659	-2.92734	-3.29495	0.00326987	0.0465196
C8orf44-SGK3	2.79473	3.71975	-0.925021	3.44955	-3.44258	0.00229753	0.0376838
GOLGA7B	1.53022	4.30266	-2.77245	3.49453	-3.44532	0.00228251	0.0376017
BEST3	-0.0115288	-3.49903	3.4875	-2.48039	3.25505	0.00359509	0.0489359
GAB2	3.9217	5.58788	-1.66618	5.10638	-3.53152	0.00185489	0.0339331
PUM2	5.74565	7.07526	-1.32961	6.69519	-3.54824	0.00178153	0.0331192
TP63	0.0974032	-4.13531	4.23272	-2.93323	3.28428	0.00335389	0.0473792
PTX3	4.68002	-0.19342	4.87344	1.1607	3.23648	0.00375692	0.0499948
RRAS	5.74377	3.40563	2.33813	4.08709	3.47583	0.00212111	0.0362089
PRKD3	6.17213	7.80704	-1.63491	7.34022	-3.54221	0.00180765	0.0333263
RP11-303E16.10	3.61467	4.30187	-0.687199	4.10913	-3.47491	0.00212582	0.0362089
TRIM46	3.31953	1.39613	1.9234	1.9126	3.29774	0.00324819	0.0463159
CHRNB1	3.59044	2.2749	1.31553	2.65422	3.36345	0.00277707	0.04216
SHPK	3.72607	4.60994	-0.883865	4.36253	-3.48292	0.00208527	0.035976
LINC02009	-0.452132	-4.52259	4.07045	-3.36438	3.30549	0.00318881	0.0459773
SDC4	7.55777	5.65329	1.90447	6.19492	3.52707	0.0018749	0.0342212
RP11-849F2.7	7.92262	8.93311	-1.0105	8.64348	-3.51975	0.00190829	0.0344779
ALDH3B2	-5.97691	-1.40311	-4.5738	-2.76666	-3.24139	0.00371347	0.0497048
IQSEC2	5.04352	3.83368	1.20984	4.16868	3.4617	0.00219443	0.0368017
C7orf69	-0.70009	-5.01658	4.31649	-3.7969	3.34392	0.00290966	0.0436563
CRIM1	8.40627	5.29414	3.11213	6.17955	3.51594	0.00192587	0.0345505
NELFCD	6.34503	7.04118	-0.696151	6.84236	-3.51771	0.00191766	0.0345505
RIN1	5.71436	4.10819	1.60617	4.56833	3.47641	0.00211816	0.0362089
DTWD1	5.2484	4.07801	1.17038	4.41464	3.46796	0.00216163	0.0365475
PNKD	4.86314	5.60208	-0.738944	5.39035	-3.50271	0.00198826	0.0352527
AOX1	4.36096	0.423406	3.93755	1.55441	3.23995	0.00372618	0.0498334
TJP2	6.18239	5.03647	1.14592	5.36444	3.50083	0.00199727	0.0352527
FAM118A	4.13832	5.16805	-1.02973	4.87378	-3.48624	0.00206864	0.0357875
TLR3	4.09901	2.38678	1.71222	2.92769	3.36255	0.00278305	0.0421742
PODXL	6.68398	1.79472	4.88926	3.22376	3.38406	0.00264351	0.0408663
SERTAD3	4.39546	3.55483	0.840624	3.78993	3.4229	0.00240862	0.0385716
SLC4A1AP	5.07233	5.66756	-0.595223	5.49644	-3.49714	0.00201508	0.0353343
RP11-284G10.1	-1.33884	-6.18524	4.84641	-4.75366	3.45734	0.00221753	0.0370249
MCOLN2	1.53875	3.01404	-1.47529	2.59043	-3.32997	0.00300811	0.0443656
TRMT61B	3.41215	4.14625	-0.734107	3.93434	-3.43013	0.00236722	0.0381366
IL4R	5.29803	3.72014	1.57789	4.14897	3.44261	0.00229739	0.0376838
ISG15	5.37273	2.55439	2.81834	3.37591	3.38993	0.00260665	0.0405832
TNFSF4	3.98131	1.14805	2.83325	1.93648	3.26716	0.00349315	0.0483681
CHCHD6	3.19914	5.2259	-2.02677	4.65056	-3.46851	0.0021588	0.0365475
CTGF	7.48278	4.57657	2.90622	5.40025	3.49224	0.00203902	0.0356231
RP11-259N19.1	0.507335	2.25475	-1.74741	1.78624	-3.25139	0.00362642	0.049154
AIG1	4.49785	3.03043	1.46741	3.44908	3.3929	0.00258813	0.0404564
SLC7A11-AS1	0.159108	-4.38751	4.54662	-3.08333	3.23778	0.00374535	0.049938
GIT1	5.94716	6.75531	-0.808151	6.52428	-3.50165	0.00199333	0.0352527
C1R	6.20907	4.02083	2.18824	4.63603	3.46437	0.00218038	0.0366715
COPS8	6.0297	6.95817	-0.928471	6.69318	-3.49992	0.00200163	0.0352527
NR6A1	1.49212	3.01046	-1.51834	2.57296	-3.32086	0.00307419	0.0450525
DLG1	7.32265	6.07974	1.24291	6.43413	3.49901	0.00200604	0.0352527
PFKM	6.57879	7.44025	-0.861457	7.19415	-3.4992	0.00200513	0.0352527
BCAR3	6.39665	4.52224	1.87441	5.05347	3.47662	0.00211709	0.0362089
SHANK3	0.775028	3.28177	-2.50674	2.54308	-3.31513	0.00311649	0.0454651
PPP4R1L	4.18011	3.23668	0.943436	3.49986	3.3882	0.00261746	0.0406526
RPL26	8.03163	9.04489	-1.01327	8.75443	-3.48564	0.00207163	0.0357875
POLR1A	6.42387	7.13603	-0.712165	6.93267	-3.49266	0.00203695	0.0356231
PVR	7.18802	6.30224	0.885778	6.55514	3.49195	0.00204042	0.0356231
MYO1D	2.24872	6.33916	-4.09044	5.18555	-3.47493	0.00212574	0.0362089
CBX3	8.08679	8.69598	-0.609187	8.52214	-3.48595	0.00207012	0.0357875
DDX1	6.98024	7.67128	-0.69104	7.47383	-3.49001	0.00204996	0.0356733
KANK2	7.83265	6.52993	1.30272	6.90201	3.49097	0.00204525	0.0356597
SLC38A1	6.95233	0.957388	5.99494	2.71922	3.32377	0.00305295	0.0448085
AP2M1	9.21978	8.35154	0.868241	8.6004	3.48187	0.00209051	0.0360277
GS1-358P8.4	2.3522	3.72964	-1.37745	3.33068	-3.36829	0.00274512	0.0419526
WWC1	0.598193	3.33961	-2.74142	2.60019	-3.30785	0.00317096	0.0458236
F2RL3	-0.176816	-5.08075	4.90393	-3.67659	3.27196	0.00345354	0.0480266
ST8SIA1	0.0040483	3.42152	-3.41747	2.45128	-3.29342	0.0032818	0.046648
AFMID	3.49431	4.35823	-0.86392	4.11233	-3.41643	0.00244632	0.0389037
PECR	2.84681	4.09273	-1.24592	3.7391	-3.3914	0.00259744	0.040505
METTL16	4.75573	5.42893	-0.673196	5.23753	-3.46547	0.0021746	0.036651
CCDC78	1.3541	2.9662	-1.61209	2.53261	-3.29754	0.00324979	0.0463159
POR	5.5611	6.50455	-0.943449	6.23458	-3.47851	0.00210752	0.036174
SMIM8	2.17782	3.01337	-0.835552	2.7798	-3.31608	0.00310942	0.0454445
ING2	3.50699	2.52848	0.978516	2.82171	3.31745	0.00309926	0.0453372
MTCO3P12	3.46713	4.54449	-1.07736	4.24024	-3.41789	0.00243772	0.0388825
CARNMT1	3.94721	4.77601	-0.828796	4.53741	-3.43399	0.0023454	0.0380524
CPT2	4.05591	4.77471	-0.718805	4.57539	-3.43438	0.00234321	0.0380524
ZSCAN30	4.90843	3.86693	1.04151	4.16374	3.41143	0.00247579	0.0391785
DUSP10	4.31255	5.79869	-1.48615	5.37156	-3.46116	0.00219729	0.0368017
AC083843.1	2.52481	3.89967	-1.37486	3.49051	-3.36133	0.00279113	0.0422536
LRP1	8.61659	7.11774	1.49884	7.54709	3.46705	0.00216635	0.0365504
DERA	4.81519	5.63082	-0.815633	5.40011	-3.45515	0.00222924	0.0371817
F8	3.44808	1.86708	1.581	2.32093	3.26242	0.00353274	0.0486804
MREG	3.096	5.15741	-2.06141	4.57844	-3.42484	0.00239746	0.0384311
MXI1	3.93586	5.62243	-1.68657	5.13259	-3.44579	0.00227992	0.0376017
C12orf45	3.07349	3.97385	-0.90036	3.72045	-3.37186	0.00272176	0.041752
MT-TK	2.13163	3.09112	-0.959481	2.8159	-3.30269	0.00321016	0.0461998
LMO7	7.46027	5.64892	1.81135	6.1674	3.46014	0.00220268	0.0368536
PCNX4	6.78525	6.09712	0.688131	6.29396	3.45796	0.00221421	0.0370079
LINP1	-0.84249	-5.51493	4.67244	-4.16981	3.29252	0.00328881	0.0467064
IL1RAP	4.93796	6.46411	-1.52615	6.02411	-3.45431	0.00223373	0.037218
FAM134B	-0.0529941	3.2506	-3.30359	2.29651	-3.25143	0.00362605	0.049154
NECTIN2	6.34329	5.16312	1.18016	5.49657	3.44336	0.00229324	0.0376838
FMN1	5.25013	7.27523	-2.0251	6.69664	-3.45307	0.00224039	0.0372501
MT-TT	1.94462	3.51202	-1.5674	3.04693	-3.31034	0.00315224	0.0457748
TRAM2	8.45648	7.03366	1.42281	7.44044	3.44869	0.00226408	0.0374904
STX7	5.09233	6.63529	-1.54296	6.19589	-3.4456	0.00228093	0.0376017
PIGH	3.45756	4.36196	-0.904402	4.10358	-3.37837	0.00267974	0.0413072
GLB1L	5.40514	3.54431	1.86083	4.05545	3.37524	0.00269984	0.0415263
SMAD1	4.27414	2.96171	1.31243	3.36123	3.32352	0.00305475	0.0448085
ECE1	8.20865	6.13217	2.07649	6.72492	3.44061	0.00230845	0.0377579
TLE4	5.60086	2.83417	2.76669	3.64461	3.34294	0.00291648	0.0436563
PRKCA	6.57571	5.15265	1.42306	5.56454	3.43115	0.00236146	0.0381366
PXN	8.6235	7.52325	1.10025	7.83781	3.43635	0.00233219	0.0380225
CHURC1-FNTB	5.10052	6.25003	-1.14951	5.91916	-3.43333	0.00234915	0.0380747
CAV1	9.51344	7.23584	2.2776	7.88563	3.43427	0.00234385	0.0380524
RP11-33O4.2	3.75821	4.50113	-0.74292	4.29221	-3.37792	0.00268263	0.0413119
C12orf49	5.61637	6.40214	-0.785766	6.17784	-3.43068	0.00236408	0.0381366
EFR3B	2.16618	4.52725	-2.36108	3.81701	-3.34634	0.00289288	0.043507
MT-ND1	9.91501	11.0459	-1.13094	10.7217	-3.41236	0.0024703	0.0391301
FBXO41	3.32459	4.49569	-1.1711	4.15761	-3.36437	0.00277099	0.0421074
SGMS2	4.69894	3.25019	1.44876	3.65992	3.33066	0.00300322	0.0443656
RP11-724O16.1	2.30306	3.41977	-1.11671	3.08729	-3.28774	0.00332642	0.0471154
DUS1L	5.83417	6.60329	-0.769125	6.38382	-3.42548	0.00239377	0.0384104
UBE2F-SCLY	5.02411	5.71917	-0.695055	5.5214	-3.41644	0.00244621	0.0389037
RP13-512J5.1	3.25839	3.84156	-0.583179	3.6762	-3.32961	0.00301074	0.0443656
AP1S2	6.5719	8.24495	-1.67305	7.76874	-3.42243	0.00241136	0.038577
CERS4	0.873899	3.64703	-2.77313	2.8383	-3.26424	0.00351745	0.048579
MRNIP	4.51122	3.76973	0.741486	3.99051	3.34659	0.00289121	0.043507
GNG7	0.690559	3.91707	-3.22651	3.01958	-3.27553	0.00342438	0.047806
SLC20A2	5.94645	5.07278	0.873665	5.32395	3.40573	0.00250984	0.0396002
FAM43B	-1.12893	-5.86781	4.73888	-4.47101	3.26803	0.00348595	0.0483681
AFG3L2	5.87461	6.96933	-1.09472	6.65664	-3.418	0.00243708	0.0388825
INTS13	5.16102	5.80703	-0.646014	5.62278	-3.40827	0.0024946	0.0393985
AP1S3	1.81299	3.0363	-1.22331	2.68216	-3.24186	0.00370929	0.0496902
RP11-390P2.4	1.41912	3.52794	-2.10882	2.93098	-3.26192	0.00353692	0.0486804
EPB41L3	1.87299	6.29445	-4.42146	5.03323	-3.38979	0.00260751	0.0405832
NCL	9.2641	9.86766	-0.60356	9.69448	-3.39752	0.00255971	0.0402066
SRGN	5.97232	2.56512	3.4072	3.5932	3.3074	0.00317438	0.0458236
RPS27AP16	3.33806	4.19462	-0.856562	3.96008	-3.33146	0.00299747	0.0443656
CHKA	3.94424	4.97033	-1.02609	4.67307	-3.36912	0.00273967	0.0419091
INPP5B	4.29425	4.88576	-0.591505	4.7173	-3.37043	0.0027311	0.0418178
C12orf76	3.06511	4.38098	-1.31587	3.99713	-3.32988	0.00300878	0.0443656
SQRDL	5.05613	2.73746	2.31867	3.38051	3.28551	0.00334412	0.0472829
RNF144B	1.53837	3.82014	-2.28177	3.16688	-3.26643	0.00349925	0.0484108
FASTKD2	5.32352	6.00177	-0.678248	5.80847	-3.39231	0.0025918	0.0404564
MYO10	6.14339	8.24603	-2.10264	7.64459	-3.39408	0.00258089	0.0404367
ANKRD6	1.4549	3.67252	-2.21763	3.05587	-3.25086	0.003631	0.0491544
ATP5G3	6.66286	7.68814	-1.02528	7.39527	-3.39231	0.00259181	0.0404564
CELF2	1.29369	5.54837	-4.25468	4.31708	-3.33757	0.00295412	0.0440866
CH507-9B2.5	2.72054	3.53521	-0.814667	3.30066	-3.26777	0.00348816	0.0483681
MRPS7	5.64795	6.37561	-0.727658	6.16854	-3.38806	0.00261832	0.0406526
S1PR2	2.22095	3.60559	-1.38464	3.19073	-3.2569	0.00357935	0.0488458
PHACTR1	1.22228	4.85619	-3.6339	3.77365	-3.29832	0.00324376	0.0463159
PDK3	2.38017	3.69926	-1.31909	3.3022	-3.26337	0.0035248	0.0486386
NARF	5.23399	6.0162	-0.782211	5.79421	-3.37918	0.00267457	0.0412669
MOAP1	4.12787	5.04352	-0.915652	4.78215	-3.3499	0.00286843	0.0432607
TMC6	1.89779	5.64153	-3.74374	4.57662	-3.33651	0.00296161	0.0440945
SMURF2	6.748	5.19159	1.55641	5.63602	3.36637	0.00275772	0.0420252
GPR176	5.70163	3.67759	2.02404	4.2454	3.31275	0.0031342	0.0456627
FAM60A	5.27085	6.07274	-0.801887	5.84403	-3.36557	0.00276304	0.0420608
SNX30	5.69132	6.65489	-0.963568	6.37949	-3.36707	0.00275311	0.0419948
FBXL17	4.89611	3.8359	1.06021	4.15134	3.30234	0.00321287	0.0461998
RHBDF2	5.66916	4.5526	1.11656	4.86044	3.33643	0.00296215	0.0440945
TRMO	3.02586	3.77481	-0.748943	3.56602	-3.26039	0.00354979	0.0486907
ZNF580	4.46004	3.63971	0.820336	3.87794	3.2806	0.0033834	0.0475919
ST3GAL6	3.23547	5.87702	-2.64155	5.12536	-3.34275	0.0029178	0.0436563
TNFAIP2	5.87153	2.56162	3.30991	3.56423	3.25717	0.003577	0.0488458
SEMA4B	5.30316	3.93047	1.37269	4.32391	3.30479	0.00319415	0.046013
RRP1	4.83251	5.55612	-0.72361	5.35315	-3.34217	0.00292183	0.0436563
MGLL	6.35307	2.75106	3.60202	3.73703	3.262	0.00353624	0.0486804
C5orf15	6.78953	6.15006	0.639472	6.33243	3.35154	0.00285721	0.0431321
NFAT5	6.8649	5.5626	1.3023	5.93444	3.343	0.00291604	0.0436563
RP11-96O20.4	4.62619	3.19646	1.42973	3.59439	3.24217	0.00370656	0.0496902
SEMA3A	6.7691	3.90143	2.86767	4.71824	3.30852	0.00316593	0.0458236
TNIP1	6.44287	5.59638	0.846495	5.84117	3.33594	0.00296558	0.0441047
PHF21A	5.26939	4.53455	0.73484	4.74854	3.30781	0.00317128	0.0458236
ZNF362	4.143	5.17801	-1.03501	4.87564	-3.31046	0.00315129	0.0457748
LYRM1	4.62591	3.86979	0.756122	4.08523	3.26797	0.00348649	0.0483681
SLC25A11	5.2878	6.13185	-0.844048	5.8918	-3.33046	0.00300465	0.0443656
MYL6B	8.68891	7.95573	0.733178	8.16541	3.33055	0.00300396	0.0443656
CDK5R1	2.72304	4.92732	-2.20427	4.31	-3.27636	0.00341768	0.047806
OAS3	7.1052	4.76569	2.33951	5.43566	3.31993	0.00308099	0.0451111
IGFBP5	9.79281	4.46121	5.3316	5.97826	3.32614	0.00303571	0.0446926
CNOT9	5.8932	6.49076	-0.597553	6.31975	-3.32388	0.00305215	0.0448085
TP53RK	4.49564	5.29563	-0.799993	5.06407	-3.29943	0.00323519	0.0463159
LPP	6.91023	5.87906	1.03117	6.1714	3.30728	0.0031753	0.0458236
FAM57A	3.58985	4.65569	-1.06584	4.35282	-3.2483	0.0036531	0.0492662
PHB	7.17307	7.93686	-0.763786	7.71827	-3.29861	0.0032415	0.0463159
BMP1	7.00117	5.6114	1.38977	6.00938	3.29701	0.00325386	0.0463329
COX7A2L	5.75719	6.44258	-0.685391	6.24664	-3.29842	0.00324298	0.0463159
TMEM106C	6.18268	6.98468	-0.802005	6.75545	-3.29916	0.00323729	0.0463159
DMWD	5.61091	4.8923	0.718604	5.09245	3.27733	0.00340978	0.047806
TANGO6	3.94124	4.70511	-0.763878	4.49257	-3.24319	0.00369765	0.0496414
RPL37A	8.58374	9.37811	-0.794373	9.15029	-3.27712	0.00341148	0.047806
SPATS2	5.35214	6.05177	-0.699638	5.85147	-3.28097	0.00338044	0.0475919
PAK1	6.03084	5.29004	0.740806	5.50003	3.275	0.00342875	0.047806
ZNF83	5.38995	4.34621	1.04374	4.65347	3.24542	0.00367814	0.0494793
IFNAR2	4.29777	5.14154	-0.843765	4.89902	-3.25539	0.00359213	0.0489359
AP3B1	6.72538	6.08917	0.636211	6.27131	3.28055	0.00338376	0.0475919
TIMM50	5.8942	7.03204	-1.13785	6.70691	-3.27789	0.00340527	0.047806
HPCAL1	7.6581	5.98292	1.67518	6.46181	3.27534	0.00342593	0.047806
MRPL50	4.69118	5.35805	-0.666872	5.16556	-3.25037	0.00363522	0.0491544
KATNAL1	5.64302	4.83502	0.808003	5.06404	3.24652	0.00366854	0.0493915
SPARC	11.2481	9.86731	1.38082	10.264	3.24982	0.00363991	0.0491709
CDK2	6.09336	8.13697	-2.04361	7.55451	-3.26108	0.00354401	0.0486907
ITGB1BP1	5.80208	6.47823	-0.676149	6.28557	-3.26065	0.00354762	0.0486907
RBPJ	6.93355	6.18547	0.748083	6.39937	3.25849	0.00356581	0.0487888
EXT2	7.77695	6.91518	0.861763	7.16173	3.25629	0.00358446	0.048874
SLC38A2	8.96363	7.87391	1.08973	8.18531	3.25032	0.00363562	0.0491544
MYC	5.03951	6.66133	-1.62181	6.19848	-3.25181	0.00362277	0.049154
THADA	5.23755	5.73421	-0.496668	5.59212	-3.23921	0.00373274	0.0498795
EIF4A3	5.94769	6.5048	-0.557114	6.34594	-3.24693	0.003665	0.0493852
KDM2A	7.18715	6.43882	0.748327	6.65245	3.23773	0.00374577	0.049938
IDS	7.52066	6.13032	1.39033	6.52703	3.23651	0.00375664	0.0499948

## Sheet: Data S3
Data S3 Secreted cytokines differentially expressed in PD1 PROG cells with high baseline IFNg signaling (n=6) vs low baseline IFNg signaling (n=15)
Cytokine	Average cytokine expression in IFNg low tumors (Fluoresence Intensity)	Average cytokine expression in IFNg high tumors (Fluoresence Intensity)	logFC	AveExpr	t	P.Value	adj.P.Val
IP-10	6.12333	9.885	3.76167	7.1981	5.98279	7.38834e-06	0.000288166
GM-CSF	5.61067	9.54667	3.936	6.73524	5.90019	8.86664e-06	0.000288166
TNFa	5.11267	7.49	2.37733	5.7919	4.97696	7.1598e-05	0.00155129
IL-15	4.31933	5.585	1.26567	4.68095	4.781	0.000112657	0.00183067
IL-6	8.33067	14.385	6.05433	10.0605	3.8665	0.000954844	0.012413
IL-7	5.19933	6.00833	0.809	5.43048	3.36318	0.003079	0.0333559
G-CSF	4.59067	6.51833	1.92767	5.14143	3.25278	0.00396878	0.0347424
MCP-3	4.68467	7.85667	3.172	5.59095	3.22024	0.00427599	0.0347424
PDGF-BB	4.71533	6.16833	1.453	5.13048	3.13982	0.00513766	0.0371053
IL-3	4.06667	4.35833	0.291667	4.15	3.07473	0.00595646	0.0382946
Eotaxin	4.526	5.185	0.659	4.71429	3.03747	0.00648063	0.0382946
RANTES	7.79667	12.0167	4.22	9.00238	2.75678	0.012132	0.0657151
I-309	4.07	5.80833	1.73833	4.56667	2.62681	0.016124	0.0806202
FGF-2	4.06067	4.79667	0.736	4.27095	2.5802	0.0178373	0.0828158
VEGF-A	9.546	12.4083	2.86233	10.3638	2.44488	0.023831	0.103268
IL-13	3.87667	4.14667	0.27	3.95381	2.39566	0.0264438	0.107428
IFNy	4.56467	4.77667	0.212	4.62524	2.33914	0.0297712	0.113831
IL-1B	4.43133	4.89333	0.462	4.56333	2.28419	0.0333732	0.120514
SDF-1a+B	4.56933	5.00167	0.432333	4.69286	2.19773	0.0398593	0.130111
IL-9	5.04267	5.30667	0.264	5.1181	2.19558	0.040034	0.130111
IFNa2	4.19933	4.39167	0.192333	4.25429	2.12084	0.0465722	0.144152
MCP-1	11.6907	14.5867	2.896	12.5181	2.07793	0.0507491	0.144618
PDGF-AA	11.654	13.5467	1.89267	12.1948	2.07376	0.0511726	0.144618
IL-2	4.458	4.655	0.197	4.51429	2.01138	0.0578959	0.156801
IL-1RA	4.128	4.39667	0.268667	4.20476	1.9391	0.0666668	0.173334
ENA-78	4.58333	6.43667	1.85333	5.11286	1.81245	0.0848916	0.212229
IL-18	4.052	4.22833	0.176333	4.10238	1.72252	0.100337	0.23511
Flt-3L	4.026	4.20167	0.175667	4.07619	1.71154	0.10238	0.23511
BCA-1	5.64467	5.32833	-0.316333	5.55429	-1.69187	0.106126	0.23511
6CKine	4.618	4.875	0.257	4.69143	1.67965	0.108513	0.23511
MDC	4.13933	4.305	0.165667	4.18667	1.60023	0.125159	0.262429
Eotaxin-3	3.74133	3.97833	0.237	3.80905	1.52651	0.142476	0.289404
MIP-1d	4.62733	4.51167	-0.115667	4.59429	-1.4308	0.167861	0.326846
IL-8	13.412	14.17	0.758	13.6286	1.40346	0.175749	0.326846
EGF	4.13133	4.29	0.158667	4.17667	1.40263	0.175994	0.326846
LIF	8.48333	9.36167	0.878333	8.73429	1.36812	0.186386	0.33218
GRO alpha	9.85	11.9383	2.08833	10.4467	1.3594	0.189087	0.33218
IL-1a	5.21133	5.68167	0.470333	5.34571	1.23806	0.229969	0.386638
IL-12P40	4.982	5.115	0.133	5.02	1.22365	0.235244	0.386638
IL-4	4.45533	4.84167	0.386333	4.56571	1.21641	0.237931	0.386638
IL-12P70	4.04933	4.13	0.0806667	4.07238	1.19985	0.24416	0.387083
TRAIL	4.06867	4.01167	-0.057	4.05238	-1.05588	0.303557	0.46979
IL-33	4.226	4.09667	-0.129333	4.18905	-0.929108	0.363865	0.550028
sCD40L	3.844	3.91167	0.0676667	3.86333	0.811976	0.426324	0.629797
MCP-2	4.00533	4.29167	0.286333	4.08714	0.770508	0.449967	0.637105
TNFB	4.4	4.47	0.07	4.42	0.768944	0.450874	0.637105
IL-16	4.82467	4.7	-0.124667	4.78905	-0.733646	0.471642	0.6396
SCF	5.11933	5.205	0.0856667	5.14381	0.722863	0.478097	0.6396
MCP-4	4.29067	4.215	-0.0756667	4.26905	-0.708225	0.486944	0.6396
MIP-1B	4.70933	4.56667	-0.142667	4.66857	-0.699927	0.492	0.6396
TARC	3.45133	3.37833	-0.073	3.43048	-0.662105	0.515429	0.656919
MIP-1a	7.31933	6.49	-0.829333	7.08238	-0.583865	0.565811	0.687578
TPO	4.31067	4.26	-0.0506667	4.29619	-0.576599	0.570616	0.687578
IL-10	5.07733	4.51833	-0.559	4.91762	-0.57569	0.571219	0.687578
IL-28A	5.18733	5.215	0.0276667	5.19524	0.486805	0.631666	0.746514
IL-5	4.352	4.31833	-0.0336667	4.34238	-0.421682	0.677736	0.786658
Eotaxin-2	4.73667	5.045	0.308333	4.82476	0.385646	0.703813	0.802594
IL-20	4.752	4.72333	-0.0286667	4.74381	-0.326805	0.747196	0.837375
IL-23	4.95467	5.00667	0.052	4.96952	0.245453	0.808596	0.889734
IL-17A	5.05067	5.06833	0.0176667	5.05571	0.228858	0.821293	0.889734
Fractalkine	4.71733	4.675	-0.0423333	4.70524	-0.135477	0.893583	0.934477
CTACK	4.67733	4.68333	0.006	4.67905	0.100663	0.920816	0.934477
TGF-a	8.398	8.27333	-0.124667	8.36238	-0.0978405	0.923029	0.934477
IL-21	5.096	5.08667	-0.00933333	5.09333	-0.0834634	0.934309	0.934477
TSLP	4.156	4.165	0.009	4.15857	0.08325	0.934477	0.934477

## Sheet: Data S4
Data S4 Secreted cytokines differentially expressed in 21 PD1 PROG cells treated with vehicle control vs 1000U/ml IFNg for 72h
Cytokine	Average cytokine expression in control treated PD1 PROG melanoma cells (Fluoresence Intensity)	Average cytokine expression in IFNg treated PD1 PROG melanoma cells (Fluoresence Intensity)	logFC	AveExpr	t	P.Value	adj.P.Val
IFNy	4.62524	14.5748	9.94952	9.6	185.36	1.33416e-61	8.67206e-60
IP-10	7.1981	13.1776	5.97952	10.1879	9.38586	9.06135e-12	2.94494e-10
MCP-2	4.08714	9.87286	5.78571	6.98	5.84672	7.13281e-07	1.54544e-05
IL-15	4.68095	5.84857	1.16762	5.26476	4.33976	9.08717e-05	0.00147667
SCF	5.14381	5.8419	0.698095	5.49286	4.15643	0.000160218	0.00208284
sCD40L	3.86333	4.0419	0.178571	3.95262	3.46201	0.00126671	0.0116318
IL-12P40	5.02	5.24905	0.229048	5.13452	3.43253	0.00137826	0.0116318
IL-17A	5.05571	5.24286	0.187143	5.14929	3.41923	0.00143161	0.0116318
IL-18	4.10238	4.36143	0.259048	4.2319	3.33929	0.00179624	0.0129728
IL-2	4.51429	4.73	0.215714	4.62214	3.29219	0.00205091	0.0133309
IL-7	5.43048	6.08762	0.657143	5.75905	3.17969	0.00280495	0.0153776
Flt-3L	4.07619	4.35571	0.279524	4.21595	3.17533	0.00283894	0.0153776
IL-1RA	4.20476	4.46667	0.261905	4.33571	3.1212	0.00329425	0.0164712
IL-9	5.1181	5.35095	0.232857	5.23452	2.97468	0.00489658	0.0227341
MCP-3	5.59095	8.68381	3.09286	7.13738	2.93527	0.00543884	0.0235683
TRAIL	4.05238	4.21476	0.162381	4.13357	2.73848	0.00908973	0.036927
IL-13	3.95381	4.1481	0.194286	4.05095	2.7007	0.0100103	0.0382746
IL-1a	5.34571	6.08143	0.735714	5.71357	2.35312	0.0234916	0.0821774
IFNa2	4.25429	4.39952	0.145238	4.3269	2.34366	0.0240211	0.0821774
MDC	4.18667	4.34524	0.158571	4.26595	2.31444	0.0257263	0.0836104
Fractalkine	4.70524	5.36619	0.660952	5.03571	2.23858	0.0306704	0.0949321
FGF-2	4.27095	4.83952	0.568571	4.55524	2.01984	0.049964	0.147621
TNFB	4.42	4.50905	0.0890476	4.46452	1.83046	0.0744527	0.21041
IL-5	4.34238	4.44238	0.1	4.39238	1.80345	0.0786645	0.21305
IL-3	4.15	4.26762	0.117619	4.20881	1.72193	0.092616	0.240802
EGF	4.17667	4.30143	0.124762	4.23905	1.63221	0.110288	0.275721
MIP-1d	4.59429	4.83667	0.242381	4.71548	1.34738	0.185253	0.44598
MCP-1	12.5181	13.6014	1.08333	13.0598	1.29583	0.202276	0.46957
IL-1B	4.56333	4.82571	0.262381	4.69452	1.22807	0.226422	0.500487
BCA-1	5.55429	5.80762	0.253333	5.68095	1.20801	0.23396	0.500487
RANTES	9.00238	10.2852	1.28286	9.64381	1.19566	0.238694	0.500487
MIP-1a	7.08238	8.10095	1.01857	7.59167	1.03897	0.304904	0.619336
IL-8	13.6286	13.281	-0.347619	13.4548	-0.843552	0.403812	0.795387
G-CSF	5.14143	5.54286	0.401429	5.34214	0.80888	0.42325	0.809155
I-309	4.56667	4.98476	0.418095	4.77571	0.766756	0.447617	0.831288
TNFa	5.7919	6.21048	0.418571	6.00119	0.742674	0.461911	0.834006
Eotaxin	4.71429	4.80571	0.0914286	4.76	0.650095	0.519255	0.912205
MIP-1B	4.66857	4.74429	0.0757143	4.70643	0.607648	0.54677	0.935264
IL-23	4.96952	5.04381	0.0742857	5.00667	0.56391	0.575886	0.941201
IL-6	10.0605	10.7686	0.708095	10.4145	0.559	0.579201	0.941201
TSLP	4.15857	4.19143	0.0328571	4.175	0.526699	0.601239	0.953184
Eotaxin-3	3.80905	3.85667	0.047619	3.83286	0.4576	0.649654	0.984791
PDGF-BB	5.13048	5.27952	0.149048	5.205	0.455044	0.651477	0.984791
TPO	4.29619	4.27381	-0.022381	4.285	-0.414173	0.680905	0.986205
VEGF-A	10.3638	10.6705	0.306667	10.5171	0.381216	0.70501	0.986205
IL-21	5.09333	5.11952	0.0261905	5.10643	0.37037	0.713012	0.986205
TGF-a	8.36238	8.07238	-0.29	8.21738	-0.364674	0.717228	0.986205
IL-28A	5.19524	5.20857	0.0133333	5.2019	0.349805	0.728274	0.986205
IL-16	4.78905	4.75762	-0.0314286	4.77333	-0.294362	0.769965	0.988853
6CKine	4.69143	4.71952	0.0280952	4.70548	0.269536	0.788868	0.988853
IL-20	4.74381	4.75571	0.0119048	4.74976	0.243613	0.808744	0.988853
CTACK	4.67905	4.6719	-0.00714286	4.67548	-0.194265	0.846927	0.988853
Eotaxin-2	4.82476	4.74143	-0.0833333	4.7831	-0.172388	0.86398	0.988853
IL-12P70	4.07238	4.08143	0.00904762	4.0769	0.165467	0.869389	0.988853
IL-4	4.56571	4.59857	0.0328571	4.58214	0.155723	0.877015	0.988853
IL-33	4.18905	4.20238	0.0133333	4.19571	0.142727	0.887204	0.988853
PDGF-AA	12.1948	12.1162	-0.0785714	12.1555	-0.120174	0.904932	0.988853
LIF	8.73429	8.78571	0.0514286	8.76	0.11949	0.90547	0.988853
IL-10	4.91762	4.98857	0.0709524	4.9531	0.115583	0.908547	0.988853
MCP-4	4.26905	4.27571	0.00666667	4.27238	0.107601	0.914837	0.988853
ENA-78	5.11286	5.06095	-0.0519048	5.0869	-0.0734278	0.941823	0.988853
TARC	3.43048	3.43286	0.00238095	3.43167	0.0357958	0.971619	0.988853
GRO alpha	10.4467	10.481	0.0342857	10.4638	0.0341443	0.972928	0.988853
GM-CSF	6.73524	6.75048	0.0152381	6.74286	0.024465	0.9806	0.988853
SDF-1a+B	4.69286	4.69095	-0.00190476	4.6919	-0.0140567	0.988853	0.988853

## Sheet: Data S5
Data S5 Sanger Sequence data of CIITA pIV promoter (AF000004.1) derived from the PD1 PROG cell lines SMU17-0263 and SCC11-0270
SMU17-0263 CIITA_promoter_Fwd Primer NAAAGAGAGCCAACCAGGGTGGGGACCAAGCTCCCTGCAACTCAGGACTTGCAGATCACTTGCCCAAGTGGCTCCCTAGCTCCTGGCTCCTGGCCCGGGGCTGGGGACTCTCCCCGAAGTGGGGCTGGCCACTGTGAGGAACCGACTGGAGGCAGGGACCTCTTGGATGCCCCAGGAGGTTGGGATGCCACTTCTGATAAAGCACGTGGTGGCCACAGTAGGTGCTTGGTTGCTCCACAGCCTGGCCCGAGCTCAGCGCTGCAGAAAGAAAGTGAAAGGGAAAAAGAACTGCGGGGAGGCGGGGAGGTAGGATGACCAGCGGACGAGCTGCCACAGACTTGCCGCGGCCCCAGAGCTGGCGG…
SMU17-0263 CIITA_promoter_Rev primer AAACCGGGGAGATNATTGAGATGGGCCTCTCCCTCCCGCCAGCTCTGGGGCCGCGGCAAGTCTGTGGCAGCTCGTCCGCTGGTCATCCTACCTCCCCGCCTCCCCGCAGTTCTTTTTCCCTTTCACTTTCTTTCTGCAGCGCTGAGCTCGGGCCAGGCTGTGGAGCAACCAAGCACCTACTGTGGCCACCACGTGCTTTATCAGAAGTGGCATCCCAACTGCCTGGGGCATCCAAGAGGTCCCTGCCTCCAGTCGGTTCCTCACAGTGGCCAGCCCCACTTCGGGGAGAGTCCCAGGCCCCGGGCCAGGAGCCAGGAGCTAGGGAGCCACTTGGGCAAGTGATCTGCAAGTCCTGAGTTGCA…
SCC11-0270 CIITA_promoter_Fwd Primer NNNNNNNGGGGGGAANNNGCCAACCAGGGNGGGGACCAAGCTCCCTGCAACTCAGGACTTGCAGATCACTTGCCCAAGTGGCTCCCTAGCTCCTGGCTCCTGGCCCGGGGCTGGGGACTCTCCCCGAAGTGGGGCTGGCCACTGTGAGGAACCGACTGGAGGCAGGGACCTCTTGGATGCCCCAGGAGGTTGGGATGCCACTTCTGATAAAGCACGTGGTGGCCACAGTAGGTGCTTGGTTGCTCCACAGCCTGGCCCGAGCTCAGCGCTGCAGAAAGAAAGTGAAAGGGAAAAAGAACTGCGGGGAGGCGGGGAGGTAGGATGACCAGCGGACGAGCTGCCACAGACTTGCCGCGGCCCCA…
SCC11-0270 CIITA_promoter_Rev primer NNNNNNNNNNGNGGCCAGGGAAGGAGATGGTTGGCTCTCCCTCCGCCAGCTCTGGGGCCGCGGCAAGTCTGTGGCAGCTCGTCCGCTGGTCATCCTACCTCCCCGCCTCCCCGCAGTTCTTTTTCCCTTTCACTTTCTTTCTGCAGCGCTGAGCTCGGGCCAGGCTGTGGAGCAACCAAGCACCTACTGTGGCCACCACGTGCTTTATCAGAAGTGGCATCCCAACTGCCTGGGGCATCCAAGAGGTCCCTGCCTCCAGTCGGTTCCTCACAGTGGCCAGCCCCACTTCGGGGAGAGTCCCAGGCCCCGGGCAAGGAGCCAGGAGCTAGGGAGCCACTTGGGCAAGTGATCTGCAAGTCCTG…

## Sheet: Data S6
Data S6 HLA-Typing of PD1 PROG and PRE melanoma cells and matched germline DNA
Subject Identifier	Sample	HLA-A Condensed/Putative Allele Result	HLA-B Condensed/Putative Allele Result	HLA-C Condensed/Putative Allele Result	HLA-DPB1 Condensed/Putative Allele Result	HLA-DQA1 Condensed/Putative Allele Result	HLA-DQB1 Condensed/Putative Allele Result	HLA-DRB1 Condensed/Putative Allele Result
SCC11-0270	Blood (Germline)	02:01:01G + 29:02:01G	27:05:02G + 41:02:01G	02:02:02G + 17:01:01G	03:01:01G + 10:01:01G	03:01:01G + 05:01:01G	03:01:01i + 03:02:01i	04:04:01i + 13:03:01i
SCC11-0270	PD1 PROG	02:01:01G + 29:02:01G	27:05:02G + 41:02:01G	02:02:02G + 17:01:01G	03:01:01G + 10:01:01G	03:01:01G + 05:01:01G	03:01:01i + 03:02:01i	04:04:01i + 13:03:01i
SCC13-0156	Blood (Germline)	02:01:01G + 26:01:01G	14:02:01G + 51:01:01G	08:02:01G + 15:02:01G	04:01:01G + 05:01:01G	01:02:01G + 01:03:01G	* 06:03:01i + 06:09:01i	13:01:01i + 13:02:01i
SCC13-0156	PD1 PROG	02:01:01G + 26:01:01G	14:02:01G + 51:01:01G	08:02:01G + 15:02:01G	04:01:01G + 05:01:01G	01:02:01G + 01:03:01G	* 06:03:01i + 06:09:01i	13:01:01i + 13:02:01i
SCC15-0111	Blood (Germline)	01:01:01G + 24:02:01G	07:02:01G + 37:01:01G	06:02:01G + 07:02:01G	04:01:01G + 10:01:01G	01:02:01G + 05:01:01G	03:01:01i + 05:02:01i	11:01:01i + 16:01:01i
SCC15-0111	PD1 PROG	01:01:01G + 24:02:01G	07:02:01G + 37:01:01G	06:02:01G + 07:02:01G	04:01:01G + 10:01:01G	01:02:01G + 05:01:01G	03:01:01i + 05:02:01i	11:01:01i + 16:01:01i
SCC15-0528	Blood (Germline)	02:01:01G + 02:01:01G	18:01:01G + 51:01:01G	07:01:01G + 14:02:01G	03:01:01G + 04:02:01G	03:01:01G + 05:01:01G	03:01:01i + 03:02:01i	04:01:02 + 11:01:01i
SCC15-0528	PD1 PROG	02:01:01G + 02:01:01G	18:01:01G + 51:01:01G	07:01:01G + 14:02:01G	03:01:01G + 04:02:01G	03:01:01G + 05:01:01G	03:02:01i + 03:02:01i	04:01:02 + 11:01:01i
SCC15-0534	Blood (Germline)	02:01:01G + 03:01:01G	07:02:01G + 35:01:01G	04:01:01G + 07:02:01G	01:01:01G + 04:01:01G	01:03:01G + 05:01:01G	02:01:01i + 06:03:01i	03:01:01i + 13:01:01i
SCC15-0534	PD1 PROG	02:01:01G + 03:01:01G	07:02:01G + 35:01:01G	04:01:01G + 07:02:01G	01:01:01G + 04:01:01G	01:03:01G + 05:01:01G	02:01:01i + 06:03:01i	03:01:01i + 13:01:01i
SCC16-0016	Blood (Germline)	03:01:01G + 11:01:01G	14:02:01G + 51:01:01G	08:02:01G + 15:02:01G	05:01:01G + 15:01:01G	01:02:01G + 05:01:01G	02:01:01i + 06:09:01i	03:01:01i + 13:02:01i
SCC16-0016	PD1 PROG	03:01:01G + 11:01:01G	14:02:01G + 51:01:01G	08:02:01G + 15:02:01G	05:01:01G + 15:01:01G	01:02:01G + 05:01:01G	02:01:01i + 06:09:01i	03:01:01i + 13:02:01i
SMU15-0229	Blood (Germline)	26:01:01G + 32:01:01G	14:01:01G + 38:01:01G	08:02:01G + 12:03:01G	04:01:01G + 04:02:01G	01:02:01G + 02:01:01G	02:02:01i + 06:02:01i	07:01:01i + 15:01:01i
SMU15-0229	PD1 PROG	26:01:01G + 32:01:01G	14:01:01G + 38:01:01G	08:02:01G + 12:03:01G	04:01:01G + 04:02:01G	01:02:01G + 02:01:01G	02:02:01i + 06:02:01i	07:01:01i + 15:01:01i
SMU15-0404	Blood (Germline)	11:01:01G + 33:03:01G	13:02:01G + 35:01:01G	* 04:01:01G + 06:02:01G	03:01:01G + 13:01:01G	01:01:01G + 02:01:01G	02:02:01i + 05:01:01i	01:01:01i + 07:01:01i
SMU15-0404	PD1 PROG	11:01:01G + 33:03:01G	13:02:01G + 35:01:01G	* 04:01:01G + 06:02:01G	03:01:01G + 13:01:01G	01:01:01G + 02:01:01G	02:02:01i + 05:01:01i	01:01:01i + 07:01:01i
WMD-084	Blood (Germline)	02:01:01G + 11:01:01G	08:01:01G + 15:01:01G	03:04:01G + 07:01:01G	04:02:01G + 09:01:01G	03:01:01G + 05:01:01G	02:01:01i + 03:02:01i	03:01:01i + 04:01:01i
WMD-084#2	PD1 PROG	02:01:01G + 11:01:01G	08:01:01G + 15:01:01G	03:04:01G + 07:01:01G	04:02:01G + 09:01:01G	03:01:01G + 05:01:01G	02:01:01i + 03:02:01i	03:01:01i + 04:01:01i
WMD-084#1	PD1 PROG	02:01:01G + 11:01:01G	08:01:01G + 15:01:01G	03:04:01G + 07:01:01G	04:02:01G + 09:01:01G	03:01:01G + 05:01:01G	02:01:01i + 03:02:01i	03:01:01i + 04:01:01i
WMD15-083	Blood (Germline)	03:01:01G + 26:01:01G	07:02:01G + 07:02:01G	07:02:01G + 07:02:01G	04:01:01G + 04:02:01G	04:01:01G + 05:01:01G	03:01:01i + 04:02:01i	08:01:01i + 11:01:01i
WMD15-083#1	PD1 PROG	03:01:01G + 26:01:01G	07:02:01G + 07:02:01G	07:02:01G + 07:02:01G	04:01:01G + 04:02:01G	04:01:01G + 05:01:01G	03:01:01i + 04:02:01i	08:01:01i + 11:01:01i
WMD15-083#2	PD1 PROG	03:01:01G + 26:01:01G	07:02:01G + 07:02:01G	07:02:01G + 07:02:01G	04:01:01G + 04:02:01G	04:01:01G + 05:01:01G	03:01:01i + 04:02:01i	08:01:01i + 11:01:01i
WMD17-0112	Blood (Germline)	01:01:01G + 02:01:01G	08:01:01G + 15:01:01G	03:04:01G + 07:01:01G	01:01:01G + 04:01:01G	03:01:01G + 05:01:01G	02:01:01i + 03:02:01i	03:01:01i + 04:01:01i
WMD17-0112	PD1 PROG	01:01:01G + 01:01:01G	08:01:01G + 08:01:01G	07:01:01G + 07:01:01G	01:01:01G + 01:01:01G	05:01:01G + 05:01:01G	02:01:01i + 02:01:01i	03:01:01i + 03:01:01i
SMU-059	Blood (Germline)	01:01:01G + 24:02:01G	08:01:01G + 51:09:01	01:02:01G + 07:01:01G	02:01:02G + 11:01:01	01:03:01G + 05:01:01G	03:01:01i + 05:01:01i	* 11:01:01G + 13:01:01G
SMU-059	PD1 PROG	01:01:01G + 01:01:01G	08:01:01G + 08:01:01G	07:01:01G + 07:01:01G	02:01:02G + 02:01:02G	01:03:01G + 01:03:01G	05:01:01i + 05:01:01i	13:01:01i + 13:01:01i
SMU11-0376	Blood (Germline)	02:01:01G + 02:01:01G	15:01:01G + 44:02:01G	04:01:01G + 05:01:01G	02:01:02G + 04:01:01G	01:01:01G + 03:01:01G	03:01:01i + 05:01:01i	* 01:01:01G + 04:01:01
SMU11-0376M2	PD1 PROG	02:01:01G + 02:01:01G	15:01:01G + 44:02:01G	04:01:01G + 05:01:01G	02:01:02G + 04:01:01G	01:01:01G + 03:01:01G	03:01:01i + 05:01:01i	01:01:01i + 04:01:01i
SMU11-0376M4	PD1 PROG	02:01:01G + 02:01:01G	15:01:01G + 44:02:01G	04:01:01G + 05:01:01G	02:01:02G + 04:01:01G	01:01:01G + 03:01:01G	03:01:01i + 05:01:01i	01:01:01i + 04:01:01i
SMU13-0183	Blood (Germline)	01:01:01G + 03:01:01G	35:01:01G + 57:01:01G	04:01:01G + 07:01:01G	04:01:01G + 04:01:01G	01:01:01G + 01:01:01G	05:01:01i + 05:01:01i	* 01:01:01G + 01:03
SMU13-0183M3	PD1 PROG	01:01:01G + 03:01:01G	* 35:01:01G + 57:01:01G	04:01:01G + 07:01:01G	04:01:01G + 04:01:01G	01:01:01G + 01:01:01G	05:01:01i + 05:01:01i	01:01:01i + 01:03:01
SMU13-0183M7	PD1 PROG	01:01:01G + 03:01:01G	* 35:01:01G + 57:01:01G	04:01:01G + 07:01:01G	04:01:01G + 04:01:01G	01:01:01G + 01:01:01G	05:01:01i + 05:01:01i	01:01:01i + 01:03:01
SMU-092	Blood (Germline)	02:01:01G + 02:01:01G	15:01:01G + 44:02:01G	03:03:01G + 05:01:01G	03:01:01G + 04:02:01G	03:01:01G + 05:01:01G	03:01:01i + 03:02:01i	04:01:01i + 11:01:01i
SMU-092	PD1 PROG	02:01:01G + 02:01:01G	15:01:01G + 44:02:01G	03:03:01G + 05:01:01G	03:01:01G + 04:02:01G	03:01:01G + 05:01:01G	03:01:01i + 03:02:01i	04:01:01i + 11:01:01i
SMU14-0301	Blood (Germline)	02:01:01G + 11:01:01G	07:02:01G + 44:02:01G	05:01:01G + 07:02:01G	01:01:01G + 03:01:01G	01:01:01G + 03:01:01G	03:01:01i + 05:01:01i	* 01:01:01G + 04:01:01
SMU14-0301	PD1 PROG	02:01:01G + 11:01:01G	07:02:01G + 44:02:01G	05:01:01G + 07:02:01G	01:01:01G + 03:01:01G	01:01:01G + 03:01:01G	03:01:01i + 05:01:01i	01:01:01i + 04:01:01i
SMU16-0150	Blood (Germline)	01:01:01G + 03:01:01G	08:01:01G + 18:01:01G	05:01:01G + 07:01:01G	03:01:01G + 06:01:01G	05:01:01G + 05:01:01G	02:01:01i + 02:01:01i	03:01:01i + 03:01:01i
SMU16-0150	PD1 PROG	01:01:01G + 03:01:01G	08:01:01G + 18:01:01G	05:01:01G + 07:01:01G	03:01:01G + 06:01:01G	05:01:01G + 05:01:01G	02:01:01i + 02:01:01i	03:01:01i + 03:01:01i
SMU17-0263	TILs (Germline)	01:01:01G + 01:01:01G	* 07:05:01G + 08:01:01G	07:01:01G + 15:05:01G	01:01:01G + 02:01:02G	05:01:01G + 05:01:01G	02:01:01i + 03:01:01i	01:03:01i + 03:01:01i
SMU17-0263	PD1 PROG	01:01:01G + 01:01:01G	* 07:05:01G + 08:01:01G	07:01:01G + 15:05:01G	01:01:01G + 02:01:02G	05:01:01G + 05:01:01G	02:01:01i + 03:01:01i	01:03:01 + 03:01:01i
WMD-033	PRE	02:05:01G + 32:01:01G	14:01:01 + 44:03:02G	07:01:01G + 08:02:01G	02:01:02G + 04:01:01G	02:01 + 02:01	02:02:01i + 02:02:01i	07:01:01G + 07:01:01G
SCC16-0040	PRE	01:01:01G + 03:01:01G	08:01:01G + 15:01:01G	01:02:01G + 07:01:01G	04:01:01G + 19:01:01G	03:01:01G + 05:01:01G	02:01:01i + 03:03:02i	03:01:01i + 09:01:02i
SCC16-0323	PRE	24:02:01G + 68:02:01G	14:01:01G + 15:01:01G	03:03:01G + 08:02:01G	02:01:02G + 03:01:01G	02:01:01G + 03:01:01G	02:02:01i + 03:02:01i	04:01:01i + 07:01:01i
SMU16-0570	PRE	01:01:01G + 23:01:01G	*07:02:01G + 08:01:01G	*07:01:01G + 07:02:01G	04:01:01G + 04:02:01G	01:02:01G + 05:01:01G	02:01:01i + 06:02:01i	03:01:01i + 15:01:01i
SMU-029	PRE	02:01P + 25:01P	18:01P + 44:02P	05:01P + 12:03P	02:01P + 04:01P	01:02P + 03:01P	03:01P + 06:02P	04:01P + 15:01P
SCC14-0257	PRE	02:01:01G + 03:01:01G	14:02:01 + 27:05:02G	01:02:01G + 08:02:01G	04:01:01G + 04:02:01G	01:01:01G + 04:01:01G	04:02:01i + 05:01:01i	01:02:01 + 08:01:01G
WMD-031	PRE	01:01:01G + 32:01:01G	08:01:01G + 35:01:01G	04:01:01G + 07:01:01G	01:01:01G + 04:01:01G	01:01:01G + 05:01:01G	02:01:01i + 05:03:01i	03:01:01G + 14:01:01G
*alleles putatively assigned base on CWD (v2.0) alleles
# Matched germline DNA HLA-typing was not included for PRE-melanoma cell lines
