# Supplementary material for: The molecular and functional landscape of resistance to immune checkpoint blockade in melanoma
Source: Nat Commun. 2023 Mar 18;14:1516. doi: 10.1038/s41467-023-36979-y (PMC10024679; doi:10.1038/s41467-023-36979-y)
Supplement: Supplementary file 6 — Source Data [file 41467_2023_36979_MOESM6_ESM.xlsx]

## Sheet: Fig 1 Data
Figure 1A ssGSEA scores for the Reactome_Interferon_Gamma_Signaling gene set in 22 PD1 PROG					Figure 1B JAK2 transcript expression in matched BSA control and IFNg-treated PD1 PROG cell lines (n=22)				Figure 1E Proliferation data of SCC16-0016 cells, measured as percent confluence every 4h after treatment with BSA control, IFNα, IFNβ or IFNg (all at 1000 U/ml)																										Figure 1F Cell surface expression (median fluorescence intensity stained divided by fluorescence minus one control, MFI/FMO) of MHC-I in the indicated PD1 PROG cell lines treated with BSA control, IFNα, IFNβ or IFNg (all at 1000 U/ml) for 72h
PD1 PROG	ssGSEA Reactome Interferon Gamma signalling control	ssGSEA Reactome Interferon Gamma signalling IFN			PD1 PROG	Control	IFNg		Tiime (h)	BSA						IFNa						IFNb						IFNg								BSA	IFNa	IFNb	IFNg
SCC11-0270	1003.26	7171.95			SCC11-0270	4.34237	5.59623		0	22.1017	17.6889	14.7348	19.4308	13.9106	15.5898	16.8969	15.2662	16.5376	15.2976	15.5413	17.8394	20.8939	21.1886	17.966	18.3037	20.8033	16.5095	24.7233	15.7965	14.6695	17.8733	15.2161	14.3111		SCC16-0016	3.84892	18.3649	28.0063	5.16794
SCC13-0156	1046.9	5127.06			SCC13-0156	3.32574	4.1377		4	23.8781	19.6353	15.5365	20.6491	15.261	17.3082	18.8027	17.1684	18.6461	16.5002	16.7826	19.1626	22.9569	24.1965	21.0537	19.7938	20.9284	18.0518	26.9488	17.27	16.1924	19.1932	16.4118	15.257			3.10489	15.4683	22.2339	3.02113
SCC15-0111	4693.71	8827.47			SCC15-0111	3.20464	4.53744		8	23.273	20.7682	16.2254	21.2615	16.1098	17.8447	19.9743	17.8682	19.8248	17.0143	17.3863	20.0927	23.8946	25.4678	21.7212	20.2762	21.9141	19.3893	27.5436	18.0969	17.1335	19.1825	16.6238	15.6275			4.1338	20.4706	29.2625	4.26027
SCC15-0528	3263.99	9056.58			SCC15-0528	2.88012	6.11069		12	24.0731	21.2341	17.0827	22.4548	16.185	18.2395	20.671	18.0367	19.9582	17.39	17.7981	20.6215	24.3309	25.3733	22.0104	20.6129	21.6003	19.6635	27.9729	18.8167	17.3972	20.0402	17.2492	16.75
SCC15-0534	7142.75	9104.3			SCC15-0534	4.0773	6.10916		16	26.0929	23.0884	19.2505	23.8344	18.2455	19.6021	21.4432	18.6555	21.224	18.309	19.4696	21.8937	25.7974	26.8784	22.9521	21.3448	21.7758	19.622	30.9076	20.4261	19.1136	22.367	19.6754	18.3849		SCC11-0270	8.15327	17.15	26.1742	25.442
SCC16-0016	4917.74	4863.18			SCC16-0016	0.558031	1.16489		20	29.4852	24.803	21.0358	26.7003	20.1727	21.8059	22.9755	20.6679	22.5194	19.9913	20.1241	23.2767	26.377	28.4669	23.3086	21.9189	23.5043	20.0363	32.6831	22.5906	22.1631	23.0599	20.9544	20.2908			7.44966	15.9232	22	17.0352
SMU-059	3536.15	8805.21			SMU-059	3.86371	5.77386		24	32.2956	27.6884	22.9189	29.0542	22.3682	24.459	24.6903	22.1592	24.5957	21.4867	21.9659	25.4024	27.381	28.7803	24.9601	23.4247	24.5188	21.8422	35.2398	24.1782	23.6873	24.0774	23.5567	21.849			8.09045	17.9744	23.0903	14.0526
SMU-092	1811.35	5875.81			SMU-092	4.30621	5.15662		28	34.2407	28.1195	23.5976	30.1793	23.0237	25.7059	26.0277	22.0419	24.8944	22.1676	22.4015	25.6296	26.7588	29.1413	24.8994	23.8945	25.0947	20.5844	36.3303	24.8585	24.7877	25.2888	24.1712	22.8224
SMU11-0376 M2	3924.63	8726.91			SMU11-0376 M2	1.24981	5.0725		32	35.1491	30.3066	24.7881	30.9555	23.7806	25.8777	25.8152	22.7572	25.7423	22.1902	22.9356	26.0059	27.1095	28.9189	24.7885	23.2957	24.3013	20.7965	37.9647	26.2404	26.551	25.9729	24.5108	23.8892
SMU11-0376M4	2171.04	8467.96			SMU11-0376M4	3.40684	5.49352		36	37.2579	32.2602	25.7561	32.3269	25.3666	27.5449	25.9215	23.2942	25.8777	22.4234	22.8287	26.6843	27.5041	28.5711	24.8366	22.6882	24.4567	20.5943	39.8506	27.3143	27.8321	26.734	26.3949	25.1022
SMU13-0183M3	6256.33	9365.91			SMU13-0183M3	2.46454	5.5014		40	38.5888	33.288	26.7686	33.6487	25.9192	29.0559	25.7704	23.5562	26.055	22.9242	23.0562	26.3763	26.1803	27.771	25.0156	23.0563	24.8127	20.7111	41.7732	29.5753	28.9449	27.7205	27.727	26.8368
SMU13-0183M7	7555.12	9435.8			SMU13-0183M7	2.78714	5.52687		44	41.0495	35.5376	29.2989	36.4886	27.6876	30.4622	25.1628	23.6019	26.7909	23.3637	23.6466	26.7841	26.0858	27.4071	24.518	22.1012	23.4848	20.2258	43.3494	31.9688	31.4125	29.7249	29.6401	28.0446
SMU14-0301	5771.41	8957.76			SMU14-0301	4.43384	6.60675		48	43.4409	37.6324	31.4196	38.6936	29.9283	32.6306	26.0313	24.2006	26.8335	23.8371	23.5185	26.713	25.4082	27.2532	25.0924	22.676	22.7784	19.9842	45.6902	34.4985	33.2913	30.8319	31.5172	30.4307
SMU15-0229	2525.71	8951.71			SMU15-0229	2.77713	5.00252		52	47.4803	40.1301	33.7138	41.246	33.1795	34.945	26.0958	24.7242	28.2333	24.2029	25.4924	28.0761	25.6428	26.7838	24.2414	22.4885	23.1906	19.9063	48.3077	37.4198	35.6427	34.9614	32.4736	33.0433
SMU15-0404	5170.37	8286.83			SMU15-0404	4.03315	5.13241		56	50.3811	42.4766	36.4014	44.0373	36.0406	29.8275	27.4827	25.3814	29.2344	25.2814	26.3829	29.1437	25.9133	26.2444	23.3162	22.6506	23.309	20.1786	34.3055	39.1346	38.5231	36.8877	36.1253	35.2704
SMU16-0150	5534.65	9035.75			SMU16-0150	3.45406	6.67905		60	53.1161	44.5389	38.0871	46.1709	36.9634	39.0861	27.8762	27.0572	29.8195	25.9061	26.8976	29.8543	25.9498	26.8075	24.2287	22.4405	23.3067	19.6674	52.619	41.241	41.6558	38.8487	38.3511	35.6
SMU17-0263	4034.22	8001.08			SMU17-0263	4.67143	5.8412		64	55.0088	47.0319	40.1084	48.6703	38.3679	41.9291	28.2831	26.3342	30.1576	26.1391	27.6307	30.5071	25.3241	26.6075	23.6905	22.8535	22.7761	19.3703	54.2899	43.1168	43.3808	41.3742	40.0863	38.2307
WMD-084#1	3945.38	8709.37			WMD-084#1	3.1911	4.79355		68	58.1175	49.7044	43.1204	51.4226	41.0184	43.8099	28.8377	27.0787	30.8327	26.9432	27.5135	30.4162	25.6094	26.3885	23.9212	22.4255	23.4556	19.4424	56.5797	45.2542	45.9547	43.8646	42.2213	40.672
WMD-084#2	4215.09	8827.35			WMD-084#2	3.13252	5.58995		72	60.679	52.5329	45.8004	53.7134	42.6821	45.6053	29.1175	27.595	30.9626	27.2041	28.6032	31.0547	24.9888	26.4922	24.6171	22.2466	23.0772	19.6589	58.4417	47.745	47.9998	46.7472	44.2141	42.7143
WMD15-083#1	4741.17	8517.25			WMD15-083#1	4.60951	6.9237		76	63.4132	55.3318	47.5645	57.0823	44.3967	48.0598	29.5336	28.3842	32.0307	28.5046	29.2641	32.0051	24.9751	26.458	24.3022	23.0444	23.2326	19.7881	60.5022	51.004	51.5906	49.5675	47.728	43.8191
WMD15-083#2	4696.82	9011.96			WMD15-083#2	4.24888	6.03502		80	65.2997	57.0216	50.6672	59.1866	47.3686	50.4789	29.1834	28.3246	32.2878	28.5507	29.6532	32.059	25.0994	26.7275	24.5151	22.9076	23.0044	19.7202	62.671	52.6243	53.8661	51.2631	49.9226	45.9536
WMD17-0112	2532.34	7556.95			WMD17-0112	3.76042	4.17504		84	67.702	59.815	53.1408	61.9255	49.7109	53.2703	30.5152	29.0063	33.5267	29.4829	30.4388	32.6632	25.1719	26.6805	24.5436	23.3741	23.4423	19.4128	65.3791	55.8743	56.3559	54.6505	52.6839	48.7537
									88	69.5434	62.0785	54.6617	63.9158	53.481	55.9634	30.8172	30.1752	34.0988	30.9116	31.6017	33.2422	25.9173	27.1977	25.6198	23.4274	23.9847	19.8589	67.4735	58.2404	60.5874	56.3194	56.0369	51.486
									92	71.5173	65.0145	58.2295	65.7152	55.8949	58.401	31.9474	30.8042	35.9051	32.1083	32.8139	34.133	25.3805	27.7905	25.7118	23.3872	23.9512	20.143	69.8748	61.8187	62.1007	58.1753	57.2797	53.7965
Figure 1C Uncropped western blots showing phosphorylated STAT, STAT, B actin, JAK1 and JAK 2 in the SCC11-0270 and SCC16-0016 cell lines									96	74.5988	65.927	60.163	67.6629	57.8083	59.7331	32.5397	31.7306	36.0505	32.1575	33.0067	34.1893	25.3161	27.2887	25.8106	24.6269	24.0289	20.1789	70.6665	64.1446	64.4436	60.5913	60.0536	55.861
									100	75.9823	68.3241	61.6877	70.0298	60.2153	61.7504	33.1908	31.4438	37.8386	32.8309	33.4679	35.1057	25.5588	28.0593	26.0618	24.2179	24.0219	20.2459	72.8105	65.8181	67.5409	61.5174	60.9387	58.5248
									104	77.8099	70.4575	64.448	72.7249	63.0051	63.0911	33.8473	31.3639	38.0202	34.0769	34.0095	35.9945	25.4572	28.5314	26.6159	25.0402	24.2234	20.2125	74.6135	69.0279	70.3234	64.8731	64.4221	60.3241
									108	79.1484	72.5894	66.5429	74.5283	65.469	65.5661	34.6743	33.7248	39.1909	34.9095	35.4936	37.5058	26.0055	28.678	27.465	25.1972	24.6562	20.555	76.7377	71.1506	72.3623	67.1675	66.031	59.0769
									112	81.101	73.8287	68.3321	77.0994	66.0247	66.868	35.4274	33.8292	40.7355	35.8386	36.1542	37.5833	26.0854	29.4218	26.8584	26.3901	24.8712	20.6959	78.4541	73.0325	74.9912	69.8052	67.4882	64.9685
									116	81.8984	75.2196	70.0248	77.5292	68.6904	68.4455	36.3442	34.7962	41.7213	36.9554	36.7628	38.7891	26.0132	29.8181	28.4878	27.7435	24.5837	21.3355	79.4701	74.591	77.5384	72.5227	68.3263	67.2535
									120	83.5064	77.0852	72.6502	78.8698	69.247	69.8289	36.5529	34.7842	41.9866	37.2446	37.1232	39.544	26.8614	29.4296	28.36	26.7028	25.0818	21.417	81.2419	76.5494	78.5141	72.3334	71.9665	68.6479
									124	84.905	78.3937	74.1991	80.8872	72.0702	71.0564	37.1392	36.0726	42.9755	39.2174	39.2111	40.0778	26.2704	29.6204	28.4519	26.2936	25.1477	21.0044	82.7602	77.498	80.1147	74.9251	73.773	70.2876
									128	85.3879	80.0969	76.201	81.269	72.6441	71.6032	37.1147	36.7673	43.6641	39.386	39.6234	40.0333	26.8297	29.5152	29.5822	29.0893	25.4359	21.5317	83.8713	79.3282	80.8766	76.9546	75.1366	71.6019

## Sheet: Fig 2 Data
Figure 2A ssGSEA score for Reactome_IFNg_Signaling in BSA control and IFNg-treated PD1 PROG cell lines (n=21, excluding SCC16-0016).				Figure 2B Normalised enrichment score (NES) of GSEA PreRanked; Hallmark gene set collection and melanoma specific transcriptome signatures in PD1 PROGs with (n=6) compared to without (n=15) intrinsic IFNg activity			Figure 2C Hierarchical clustering of PD1 PROG cell lines (n=22) with Euclidean distance based on protein expression of Melan-A, MITF, SOX10 and AXL.								Figure 2D Median protein expression of IRF1 derived from the densitometric normalized protein data after log2 transformation and z score calculation), relative cell surface expression (median fluorescence intensity stained divided by fluorescence minus one control, MFI/FMO) of PD-L1, PD-L2 and MHC-I in PD1 PROGs with intrinsic IFNg activity (n=6, red) compared to PD1 PROGs without intrinsic IFNg …							Figure 2E Log2 fold change (FC) of secreted cytokines and -log10 FDR-adjusted p-values in control (BSA)-treated PD1 PROGs with intrinsic IFNg signaling (IFNg-high; n=6) versus PD1 PROGs without intrinsic IFNg activity (IFNg-low; n=15)				Figure 2F Log2 fold change (FC) of secreted cytokines and -log10 FDR-adjusted p-values in control (BSA)-treated vs IFNg treated PD1 PROGs (n=21)
	ssGSEA Reactome Interferon Gamma signalling control			Signatures	NES		PD1 PROG	Tsoi Classification	dendrogram_cut	MLANA	MITF	SOX10	AXL		PD1 PROG	Intrinsic IFNg activity	IRF1	PD-L1	PD-L2	MHC-I		Cytokine	log2FC	-log 10 FDR-adjusted P		Cytokine	log2FC	-log 10 FDR-adjusted P
	BSA	IFNg		MELANOMA PROLIFERATION MOTIF	-3.20618		SCC15-0528	Melanocytic	1	1.92	1.23	0.72	-0.24		SCC11-0270	-		0.902	1.061	7.89779		IP-10	3.76167	3.54036		IP-10	5.97952	9.53092
SCC11-0270	1003.26	7171.95		HALLMARK_OXIDATIVE_PHOSPHORYLATION	-2.42247		WMD-084#1	Melanocytic	1	2	1.16	0.21	-0.8		SCC13-0156	-		1.02	1.017	0.995167		GM-CSF	3.936	3.54036		MCP-2	5.78571	4.81095
SCC13-0156	1046.9	5127.06		HALLMARK_ESTROGEN_RESPONSE_LATE	-2.07617		SCC11-0270	Melanocytic	1	1.63	0.16	0.81	-0.85		SCC15-0111	-		1.151	1.113	21.7987		TNFa	2.37733	2.80931		IL-15	1.16762	2.83072
SCC15-0111	4693.71	8827.47		HALLMARK_EPITHELIAL_MESENCHYMAL_TRANSITION	3.18852		SMU13-0376M4	Transitory	1	1.55	0.64	0.85	-0.84		SCC15-0528	-	-0.39	0.9402	1.822	9.62238		IL-15	1.26567	2.73739		SCF	0.698095	2.68134
SCC15-0528	3263.99	9056.58		MELANOMA INVASIVE MOTID	3.13516		SMU13-0376M2	Transitory	1	1.23	0.73	0.84	-0.85		SMU-059	-		1.098	8.148	5.49969		IL-6	6.05433	1.90612		sCD40L	0.178571	1.93435
SCC15-0534	7142.75	9104.3		HALLMARK_INTERFERON_GAMMA_RESPONSE	2.92121		SMU-092	Melanocytic	1	1.27	1.94	1.99	-0.85		SMU-092	-		1.131	1.065	1.02542		IL-7	0.809	1.47683		IL-12P40	0.229048	1.93435
SMU-059	3536.15	8805.21		HALLMARK_INTERFERON_ALPHA_RESPONSE	2.90938		SCC13-0156	Melanocytic	1	0.92	2.26	0.83	-0.85		SMU11-0376M2	-		0.9588	1.128	11.514		G-CSF	1.92767	1.45914		IL-17A	0.187143	1.93435
SMU-092	1811.35	5875.81		HALLMARK_APICAL_JUNCTION	2.60039		SMU17-0263	Transitory	1	1.52	2.55	0.71	-0.95		SMU11-0376M4	-		0.8573	1.057	7.81626		MCP-3	3.172	1.45914		IL-18	0.259048	1.88696
SMU11-0376M2	3924.63	8726.91		HALLMARK_KRAS_SIGNALING_UP	2.29193		SMU15-0229	Melanocytic	1	0.09	0.68	0.7	-0.95		SMU15-0229	-	-0.7	0.8916	1.023	9.05848		PDGF-BB	1.453	1.43056		IL-2	0.215714	1.87514
SMU11-0376M4	2171.04	8467.96		HALLMARK_INFLAMMATORY_RESPONSE	2.25923		SCC15-0111	Melanocytic	1	-0.11	1.01	1.97	-0.59		SMU17-0263	-	-0.62	0.974	1.045	4.40195		IL-3	0.291667	1.41686		IL-7	0.657143	1.81311
SMU13-0183M3	6256.33	9365.91		HALLMARK_MYOGENESIS	2.20889		WMD17-0112	Transitory	1	-0.46	-0.14	2.32	-0.46		WMD-084#2	-	-0.33	1.489	10.42	8.55179		Eotaxin	0.659	1.41686		Flt-3L	0.279524	1.81311
SMU13-0183M7	7555.12	9435.8		HALLMARK_UV_RESPONSE_DN	1.96249		WMD15-083#2	Neural crest-like	2	-0.64	-0.7	0.04	-0.56		WMD-084#1	-		0.6111	1.14	8.85833		RANTES	4.22	1.18233		IL-1RA	0.261905	1.78327
SMU14-0301	5771.41	8957.76		HALLMARK_TNFA_SIGNALING_VIA_NFKB	1.8128		WMD15-083#1	Transitory	2	-0.61	-0.55	0.1	-0.48		WMD15-083#1	-		1.092	7.964	12.5179		I-309	1.73833	1.09356		IL-9	0.232857	1.64332
SMU15-0229	2525.71	8951.71					SMU14-0301	Undifferentiated	2	-0.59	-0.58	-0.71	-0.61		WMD15-083#2	-		0.6111	1.14	11.3051		FGF-2	0.736	1.08189		MCP-3	3.09286	1.62767
SMU15-0404	5170.37	8286.83					SMU16-0150	Neural crest-like	2	-0.83	-0.94	-0.7	-0.01		SCC16-0016	-		0.772	2.108	3.696		VEGF-A	2.86233	0.986035		TRAIL	0.162381	1.43266
SMU16-0150	5534.65	9035.75					SMU13-0183M3	Undifferentiated	2	-0.85	-0.83	-0.96	0.18		WMD17-0112	-	-0.38	0.8743	1.368	12.5141		IL-13	0.27	0.968883		IL-13	0.194286	1.41709
SMU17-0263	4034.22	8001.08					SMU-059	Neural crest-like	2	-0.63	-0.6	0.72	1.18		SCC15-0534	+	2.61	2.008	20.08	21.7399		IFNy	0.212	0.943739		IL-1a	0.735714	1.08525
WMD-084#1	3945.38	8709.37					SCC16-0016	Transitory	2	-0.79	0.12	-0.05	1.67		SMU13-0183M3	+	0.08	1.015	19.3	21.928		IL-1B	0.462	0.918961		IFNa2	0.145238	1.08525
WMD-084#2	4215.09	8827.35					SMU13-0183M7	Undifferentiated	2	-0.61	-0.55	-1.03	1.89		SMU13-0183M7	+	0.55	1.387	16.87	27.8033		SDF-1a+B	0.432333	0.885687		MDC	0.158571	1.07774
WMD15-083#1	4741.17	8517.25					SMU15-0404	Undifferentiated	2	-0.83	-0.95	-1.07	1.39		SMU14-0301	+	-0.64	1.059	1.65	7.88424		IL-9	0.264	0.885687		Fractalkine	0.660952	1.02259
WMD15-083#2	4696.82	9011.96					WMD-084#2	Undifferentiated	2	-0.59	-0.54	-0.8	1.46		SMU15-0404	+	0.53	1.679	42.28	27.9507		IFNa2	0.192333	0.841179		FGF-2	0.568571	0.830852
WMD17-0112	2532.34	7556.95					SCC15-0534	Undifferentiated	2	-0.64	-0.54	-1.12	1.3		SMU16-0150	+	-0.2	0.9717	8.046	11.0659		MCP-1	2.896	0.839777		TNFB	0.0890476	0.676934
																						PDGF-AA	1.89267	0.839777		IL-5	0.1	0.671519
																						IL-2	0.197	0.80465		IL-3	0.117619	0.618341
																						IL-1RA	0.268667	0.761117		EGF	0.124762	0.55953
																						ENA-78	1.85333	0.673195		MIP-1d	0.242381	0.350684
																						IL-18	0.176333	0.628728		MCP-1	1.08333	0.3283
																						Flt-3L	0.175667	0.628728		IL-1B	0.262381	0.300607
																						BCA-1	-0.316333	0.628728		BCA-1	0.253333	0.300607
																						6CKine	0.257	0.628728		RANTES	1.28286	0.300607
																						MDC	0.165667	0.580988		MIP-1a	1.01857	0.208073
																						Eotaxin-3	0.237	0.538496		IL-8	-0.347619	0.0994215
																						MIP-1d	-0.115667	0.485657		G-CSF	0.401429	0.0919682
																						IL-8	0.758	0.485657		I-309	0.418095	0.0802482
																						EGF	0.158667	0.485657		TNFa	0.418571	0.078831
																						LIF	0.878333	0.478626		Eotaxin	0.0914286	0.0399078
																						GRO alpha	2.08833	0.478626		MIP-1B	0.0757143	0.0290656
																						IL-1a	0.470333	0.412695		IL-23	0.0742857	0.0263175
																						IL-12P40	0.133	0.412695		IL-6	0.708095	0.0263175
																						IL-4	0.386333	0.412695		TSLP	0.0328571	0.0208231
																						IL-12P70	0.0806667	0.412196		Eotaxin-3	0.0476191	0.00665602
																						TRAIL	-0.057	0.328096		PDGF-BB	0.149048	0.00665602
																						IL-33	-0.129333	0.259615		TPO	-0.022381	0.00603291
																						sCD40L	0.0676667	0.2008		VEGF-A	0.306667	0.00603291
																						MCP-2	0.286333	0.195789		IL-21	0.0261905	0.00603291
																						TNFB	0.07	0.195789		TGF-a	-0.29	0.00603291
																						IL-16	-0.124667	0.194091		IL-28A	0.0133333	0.00603291
																						SCF	0.0856667	0.194091		IL-16	-0.0314286	0.00486832
																						MCP-4	-0.0756667	0.194091		6CKine	0.0280952	0.00486832
																						MIP-1B	-0.142667	0.194091		IL-20	0.0119048	0.00486832
																						TARC	-0.073	0.182488		CTACK	-0.0071429	0.00486832
																						MIP-1a	-0.829333	0.162678		Eotaxin-2	-0.0833333	0.00486832
																						TPO	-0.0506667	0.162678		IL-12P70	0.00904762	0.00486832
																						IL-10	-0.559	0.162678		IL-4	0.0328571	0.00486832
																						IL-28A	0.0276667	0.126962		IL-33	0.0133333	0.00486832
																						IL-5	-0.0336667	0.104214		PDGF-AA	-0.0785714	0.00486832
																						Eotaxin-2	0.308333	0.0955043		LIF	0.0514286	0.00486832
																						IL-20	-0.0286667	0.0770798		IL-10	0.0709524	0.00486832
																						IL-23	0.052	0.0507398		MCP-4	0.00666667	0.00486832
																						IL-17A	0.0176667	0.0507398		ENA-78	-0.0519048	0.00486832
																						Fractalkine	-0.0423333	0.0294315		TARC	0.00238095	0.00486832
																						CTACK	0.006	0.0294315		GRO alpha	0.0342857	0.00486832
																						TGF-a	-0.124667	0.0294315		GM-CSF	0.0152381	0.00486832
																						IL-21	-0.0093333	0.0294315		SDF-1a+B	-0.0019048	0.00486832
																						TSLP	0.009	0.0294315

## Sheet: Fig 3 Data
Figure 3A Percentage of melanoma and immune cells in PD1 PROG tumors as determined by flow cytometry analysis. Immune cell subsets are shown as a percentage of CD45+ cells															Figure 3B ssGSEA score for the Reactome IFNg gene signature and the percentage of CD8 T cell subsets							Figure 3C Percentage of CD8 cell subset and regulatory T cells (as a percentage of CD45+ cells) in PD1 PROG tumors
PD1 PROG	CD45+	Melanoma	TAM+ Monocytes	Granulocytes	pDC	CD1c+ DC	B	NK	TCRgd	CD8	CD4	Tregs			PD1 PROG	ssGSEA Reactome Interferon Gamma signalling control	% PD++Tbet+GrB+ Ki67+ of CD8 T cells	% 41BB+ of CD8 T cells	% CTLA4+LAG3+ of CD8 T cells			PD1 PROG	PD1++Tbet+GrB+Ki67+ of CD8 T cells	% Tregs cells
SMU13-0183M7	0.2	99.8	11.8	0	0	0	0.6	2.9	0.1	33.7	34.4	1.8			SCC13-0156	1046.9	18.1	18.3	11.4			SMU11-0376M4	7.8	4.7
SMU13-0183M3	9.2	90.8	8.3	2.35	0	0	1.4	8.1	0.4	37.1	24.2	5.8			SCC15-0111	4693.71	10.6	12.3	11.3			SMU13-0183M3	7.8	5.8
SMU16-0150	0.4	99.6	56.8	0.48	0.3	0.3	0.1	0.2	0.5	6.5	3.9	2.3			SCC15-0528	3263.99	30.7	47.5				SMU13-0183M7	4.1	1.8
SCC15-0534	20.6	79.4	38.7	1.45	0.3	0.2	0.6	1.8	0.1	29.1	11.3	10.5			SCC16-0016	4917.74	5.1	26.1	13.8			SCC15-0111M3	10.6	4.7
SMU15-0404	39.6	60.4	1.3	0	0.5	0	1.3	1.3	1	67.6	2.1	1.4			SMU-059	3536.15	19.6	70.4	45.9			SMU15-0404M3	2.3	1.4
SMU15-0229	52.5	47.5	6.1	0.87	1.76	2.96	0.5	4.2	0.5	58.6	16.8	6.3			SMU-092	1811.35	1.2	23				SMU16-0150		2.3
SMU17-0263	44.7	55.3	28.7	8.46	0.28	0.1	5.2	1.2	0.8	36.8	9.9	2.6			SMU11-0376M2	3924.63	10.2	7.1				SMU-059	19.6	4.3
SCC15-0528	2.2	97.8	45.4	0.09	2.71	6.7	0.6	2.6	0.3	7.1	18.3	4.2			SMU11-0376M4	2171.04	7.8	31.8				SMU-092	1.2	2
SCC15-0111	10.4	89.6	5.6	0.15	0.2	0.1	1.8	4.3	0.1	63.1	10.2	4.7			SMU15-0229	2525.71	42.5	32.3	40.7			WMD-084	11	14.2
SMU11-0376M2	2.8	97.2	22.3	0.53	0	0	0.7	6	0.3	51.9	2.4	0.5			SMU17-0263	4034.22	27.6	37.8	22.2			SCC16-0016	5.1	8.1
SMU11-0376M4	7	93	16.7	0.35	0	0	2.2	2.4	0.1	44.5	9.6	4.7			WMD-084#1	3945.38	11	15.6	15.6			WMD15-083#1	0.4	4.6
WMD-084	56.1	43.9	14.1	0.05	0.4	0.3	7.1	2.2	1.7	32.2	23	14.2			WMD15-083#1	4741.17	0.3	6.6	1.7			WMD15-083#2	0.3	3.7
WMD17-0112	36.5	63.5	16.2	17.2	0.54	1.4	3.3	1.6	7.7	29.8	10.2	9			WMD15-083#2	4696.82	0.4	14.2	1.6			SCC15-0534	3.5	10.5
WMD15-083#1	21.2	78.8	13.4	2.1	0.1	0.2	9.2	3.4	1.1	33.9	25.6	3.7			SCC15-0534	7142.75	3.5	8.5	11.5			SMU17-0263	27.6	2.6
WMD15-083#2	3.3	96.7	19.7	5.59	0.4	0.3	7.1	4.3	1.4	25	21.4	4.6			SMU15-0404	5170.37	2.3	18.4	13.8			SCC15-0528	30.7	4.2
SMU-059	1.5	98.5	18.1	2.04	0.4	0.7	0.3	5.1	0.6	55.4	5.8	4.3			SMU13-0183M7	7555.12	4.1	4.2	1.2			WMD17-0112	8.7	9
SCC16-0016	35.1	64.9	11.6	0.15	0.4	0.1	20	11	0.4	14.4	15.7	8.1			SMU13-0183M3	6256.33	7.8	12.2	9.3			SMU15-0229	42.5	6.3
SMU-092	12.2	87.8	5.3	0.71	0.9	0.1	1.2	7	2.4	60.1	14.6	2
SCC13-0156	12.3	87.7	9	0.04	8.8	0.5	0.9	3.6	2.9	35	19.4	12.1

## Sheet: Fig 4 Data
Figure 4A Percentage of NGFR+ and Ki67+ melanoma and activated CD8 T cells in matching tumor dissociates (n=19); differentiated melanomas are shown in red.						Figure 4B Difference (Melan-A peptide pulsed-control pulsed) in % CD107+/IFNγ+ CD8+ T cells					Figure 4C Cell surface expression (median fluorescence intensity stained divided by fluorescence minus one control, MFI/FMO) of MHC I in the indicated cell lines after treatment with control (0.1% BSA) or IFNg (1000 U/ml) for 72 h
PD1 PROG	Differentiated PD1 PROG	% NGFR+ melanoma	%Ki67+ melanoma	% PD1++ Tbet+ CD8 T cells		SMU14-0301	WMD-084#2	WMD084#1			WMD084#2 Control	WMD084#2 IFNg	WMD-084#1 Control	WMD-084#1 IFNg	SMU14-0301 Control	SMU14-0301 IFNg
SMU13-0183M3	-	15.2	15.3	14.1		1.98	3.22	-2			8.43284	24.9316	6.99281	18.5182	9.86822	38.8333
SMU13-0183M7	-	45.9	11.9	5		2.25	2.14	0.4			9.26364	25.6107	10.4331	27.4697	7.2	29.1783
SMU15-0404	-	99.9	11.5	6.9		1.24	1.68	-0.2			8.8785	26.976	8.22951	26.3385	6.58451	31.7829
SMU16-0150	-	99.2	17.3				1.68
SMU-059	-	78.8	15.4	23
SCC16-0016	-	4.6	20.1	9
WMD15-083#2	-	80.7	21.4	0.7
WMD15-083#1	-	44.5	29.6	0.3
SCC15-0534	-	84.9	18.4	4
SMU17-0263	+	9.42
SCC13-0156	+	54.3	47.2	22.6
SMU11-0376M2	+	25.5	10.2	17.7
SMU11-0376M4	+	15.9	25.1	23.9
SCC15-0111	+	17.8	38.4	27.6
SMU-092	+	0.3	31.4	2.2
WMD-084	+	6	26.1	13.6
SMU17-0263	+	9.42
SCC15-0528	+	0.23	13	32.1
SMU15-0229	+	1.59	45.2	51.2
WMD17-0112	+	10.8	47	16.5

## Sheet: Fig 5 Data
Figure 5A Cell surface expression (median fluorescence intensity stained divided by fluorescence minus one control, MFI/FMO) of MHC-I in PD1 PROG cell lines (n=22) at 72h after treatment with BSA control or IFNg (1000 U/ml).				Figure 5B B2M transcript expression at 24h after treatment of PD1 PROG cell lines (n=22) with BSA control or IFNg (1000 U/ml)				Figure 5C Cell surface expression (median fluorescence intensity stained divided by fluorescence minus one control, MFI/FMO) of B2M on indicated PD1 PROG cell lines at baseline					Figure 5F Percentage of activated (CD107±IFNγ+) CD8+ T cells after treatment with isotype control or MHC-I blocking antibody.
PD1 PROG	MHC-I control	MHC-I IFNg		PD1 PROG	B2M control	B2M IFNg		SCC13-0156	SMU13-0183 M3	SCC16-0016	SMU-092		SMU17-132 isotype	SMU17-0132 MHC blocking	SMU17-0263 isotype	SMU17-0263 MHC blocking
SCC11-0270	7.89779	18.8433		SCC11-0270	8.21346	10.3724		1.17986	446.812	139.725	1.95536		23.8	1.3	80	18.1
SCC13-0156	0.995167	1.00553		SCC13-0156	4.77325	7.08676		1.37288	344.058	136.537	1.17325		19.4	0.927	63.5	4.9
SCC15-0111	21.7987	84.8711		SCC15-0111	9.67341	11.9017		1.40278	424.951	49.8537	1.15058		17.68	2.65	72.1	6.3
SCC15-0528	9.62238	18.8912		SCC15-0528	8.95423	11.0819			737.617	246.517					81.5	17.6
SCC15-0534	21.7399	48.0071		SCC15-0534	10.9207	12.1023
SCC16-0016	3.69587	4.14978		SCC16-0016	8.59703	8.63348
SMU-059	5.49969	27.1895		SMU-059	9.16209	11.9748
SMU-092	1.02542	1.0131		SMU-092	4.06985	4.19668
SMU11-0376M2	11.514	34.5752		SMU11-0376M2	9.79838	11.45
SMU11-0376M4	7.81626	33.4364		SMU11-0376M4	8.32782	10.9636
SMU13-0183M3	21.928	26.1411		SMU13-0183M3	9.09815	10.959
SMU13-0183M7	27.8033	33.2447		SMU13-0183M7	10.0319	11.3586
SMU14-0301	7.88424	33.2649		SMU14-0301	10.1818	11.9425
SMU15-0229	9.05848	34.5041		SMU15-0229	9.64457	12.3543
SMU15-0404	27.9507	57.7783		SMU15-0404	9.8925	11.3803
SMU16-0150	11.0659	19.0422		SMU16-0150	10.0358	11.7722
SMU17-0263	4.06086	13.5457		SMU17-0263	8.7229	11.1171
WMD-084#1	8.85833	25.8394		WMD-084#1	8.79737	11.0311
WMD-084#2	8.55179	24.1088		WMD-084#2	9.67031	12.185
WMD15-083#1	11.3051	24.3433		WMD15-083#1	9.39488	11.5859
WMD15-083#2	12.5179	31.3936		WMD15-083#2	8.82465	11.7178
WMD17-0112	12.5141	25.4953		WMD17-0112	9.0294	11.0351
Figure 5D Uncropped western blots showing accumulation of B2M protein in PD1 PROG cell lines (n=5) 24 h after treatment with BSA control (-) or IFNg (1000 U/ml)

## Sheet: Fig 6 Data
Figure 6A Cell surface expression (median fluorescence intensity divided by fluorescence minus one control, MFI/FMO) of MHC-II on PD1 PROG cell lines (n=22), 72 h after treatment with BSA control or IFNg (1000 U/ml)				Figure 6D CIITA transcript expression (log2) pre and post IFNg treatment in PD1 PROG cell lines (n=22).				Figure 6E MHC-II cell surface expression (MFI/FMO, MFI post IFNg treatment) with expression of the CIITA transcript (log2, post IFNg treatment) in PD1 PROG cell lines (n=22).				Figure 6H Relative MHC-II expression (IFNg/control-treated) in MHC-II low SCC17-0263 and SCC11-0270 PD1 PROGs treated with 1000 U/ml IFNg or IFNg with panobinostat (Pano)
PD1 PROG	MHC II control	MHC II IFNg		PD1 PROG	CIITA pre IFNg	CIITA post IFNg		PD1 PROG	CIITA mRNA	MHC II IFNg		SMU17-0263
SCC11-0270	1.06359	4.08014		SCC11-0270	-5.42851	6.2413		SCC11-0270	6.2413	4.08014		MHC I, IFNg	MHC I, IFNg+Pano	MHC II, IFNg	MHC II, IFNg+Pano
SCC13-0156	1.01063	0.951359		SCC13-0156	-6.24404	2.74636		SCC13-0156	2.74636	0.951359		8.22449	18.2947	2.8066	15.8398
SCC15-0111	1.45247	54.3357		SCC15-0111	4.72222	9.64811		SCC15-0111	9.64811	54.3357		5.15493	10.6301	1.88571	8.53398
SCC15-0528	1.11904	31.9815		SCC15-0528	-0.518335	9.93449		SCC15-0528	9.93449	31.9815		6.78947	19.1632	1.9469	8.98291
SCC15-0534	1.05793	15.2427		SCC15-0534	2.73771	7.41528		SCC15-0534	7.41528	15.2427
SCC16-0016	43.1213	46.9526		SCC16-0016	7.23995	7.57536		SCC16-0016	7.57536	46.9526		SCC11-0270
SMU-059	1.03283	23.0523		SMU-059	0.360583	8.77757		SMU-059	8.77757	23.0523		MHC I, IFNg	MHC I, IFNg+Pano	MHC II, IFNg	MHC II, IFNg+Pano
SMU-092	1.02116	1.83074		SMU-092	-1.46321	6.80998		SMU-092	6.80998	1.83074		7.59851	30.7891	2.20747	13.4139
SMU11-0376M2	2.05756	60.9113		SMU11-0376M2	3.59577	9.3644		SMU11-0376M2	9.3644	60.9113		5.38742	19.604	1.80444	10.3591
SMU11-0376M4	1.15305	52.7949		SMU11-0376M4	2.04202	9.27567		SMU11-0376M4	9.27567	52.7949		6.71293	27.9444	1.81364	21.6027
SMU13-0183M3	1.03443	39.5526		SMU13-0183M3	3.39827	9.07942		SMU13-0183M3	9.07942	39.5526
SMU13-0183M7	1.5086	36.7203		SMU13-0183M7	3.28384	8.44009		SMU13-0183M7	8.44009	36.7203
SMU14-0301	1.07994	17.4021		SMU14-0301	1.34146	8.12947		SMU14-0301	8.12947	17.4021
SMU15-0229	1.09411	31.789		SMU15-0229	1.43572	9.29524		SMU15-0229	9.29524	31.789
SMU15-0404	1.21085	39.7554		SMU15-0404	2.20852	7.35026		SMU15-0404	7.35026	39.7554
SMU16-0150	1.40178	19.8967		SMU16-0150	3.36365	9.02815		SMU16-0150	9.02815	19.8967
SMU17-0263	1.00803	1.3167		SMU17-0263	-6.58157	4.71942		SMU17-0263	4.71942	1.3167
WMD-084#1	1.48059	28.9099		WMD-084#1	3.28927	8.46467		WMD-084#1	8.46467	28.9099
WMD-084#2	1.1423	7.46913		WMD-084#2	-3.58641	7.56724		WMD-084#2	7.56724	7.46913
WMD15-083#1	1.07175	18.843		WMD15-083#1	4.0092	8.96923		WMD15-083#1	8.96923	18.843
WMD15-083#2	5.23833	27.5926		WMD15-083#2	6.1398	10.1425		WMD15-083#2	10.1425	27.5926
WMD17-0112	1.02881	23.7179		WMD17-0112	1.29837	9.00065		WMD17-0112	9.00065	23.7179
Figure 6C Accumulation of CIITA protein in selected PD1 PROG cell lines (n=5), 24h after treatment with BSA control (-) or IFNg (1000 U/ml) Figure 6F Accumulation of CIITA protein in the SCC11-0270 and SMU17-0263 PD1 PROG cell lines, 72 h after treatment with BSA control, HDACi Panobinostat (25 nM) in the presence or absence of IFNg (1000 U/ml)

## Sheet: Fig 7 Data
Figure 7A Percentage activated IFNg+/CD107+ CD8+ T cells co-cultured with WMD17-0112 PD1 PROGs that were untransfected/Melan-A pulsed, HLA-A02:01 transfected/Melan-A pulsed or HLA-A02:01 transfected no pulsing WMD17-0112 cells				Figure 7B MHC-I and MHC-II score (expression score relative to TILs) in PD1 PROG tumor dissociates (n=19)				Figure 7C Percentage of indicated immune cells (as a percentage of CD45+ cells) in PD1 PROG tumor dissociates with high MHC-I and/or MHC-II score (above median; n=6, shown in red) vs low MHC-I and/or MHC-II score (below median; n=13, shown in black)
Untrans+Melan A	HLA:A02:01+ Melan A	HLA:A02:01+ no peptide		PD1 PROG	MHC I score	MHC II score		PD1 PROG	CD45	CD8+	CD4+	Tregs	TCRab	Macrophages
0.4	3.8	0.14		SCC13-0156	0.05	0.1		SMU-059	1.5	55.4	5.8	4.3	66.1	17.7
0.7	3.5	0.11		SCC15-0111	1.52	1.5		SCC15-0528	2.2	7.1	18.3	4.2	30	33.9
0.8	3.14	0.16		SCC15-0528	0.49	0.03		SCC13-0156	12.3	35	19.4	12.1	67.2	6.7
0.8	3.14	0.21		SCC15-0534	0.26	0.1		SMU-092	12.2	60.1	14.6	2	76.6	5
1.21				SCC16-0016	0.03	0.1		SCC16-0016	35.1	14.4	15.7	8.1	38.4	11
0.06				SMU-059	0.07	0.01		SCC15-0534	20.6	29.1	11.3	10.5	51.4	37.3
				SMU-092	0.01	0.1		WMD15-083#2	3.3	25	21.4	4.6	51.5	17.2
				SMU11-0376M2	2.62	0.3		WMD17-0112	36.5	29.8	10.2	9	49.7	10
				SMU11-0376M4	1.51	0.3		SMU17-0263	44.7	36.8	9.9	2.6	49.4	19.2
				SMU13-0183M3	0.82	1.9		SMU16-0150	0.4	6.5	3.9	2.3	13	45.9
				SMU13-0183M7	0.8	1.6		SMU11-0376M4	7	44.5	9.6	4.7	67.8	12.9
				SMU15-0229	2.33	4.27		SMU11-0376M2	2.8	51.9	2.4	0.5	58.3	15.2
				SMU15-0404	2.93	31.7		SMU13-0183M7	0.2	33.7	34.4	1.8	70.8	6
				SMU16-0150	3.19	0.2		WMD15-083#1	21.2	33.9	25.6	3.7	64.1	12.4
				SMU17-0263	0.67	1		WMD-084	56.1	32.2	23	14.2	70.5	13.6
				WMD-084	1.54	0.8		SCC15-0111	10.4	63.1	10.2	4.7	78.3	4.7
				WMD15-083#1	0.85	0.4		SMU13-0183M3	9.2	37.1	24.2	5.8	68.8	3
				WMD15-083#2	0.48	0.2		SMU15-0229	52.5	58.6	16.8	6.3	82.5	4.3
				WMD17-0112	0.19	0.27		SMU15-0404	39.6	67.6	2.1	1.4	75.5	0.9

## Sheet: Fig S1 Data
Figure S1D MHC-I expression (median fluorescence intensity; MFI) in JAK2-FLAG or empty vector-transfected SCC16-0016 cells after 48h treatment with BSA control or IFNg (1000U/ml)
JAK2 BSA	JAK2 IFNg	Vector BSA	Vector IFNg
3892	14899	2674	2701
2837	12513	2361	2552
3334	10962	3545	3582

## Sheet: Fig S6 Data
Figure S6A PTEN transcript expression (log2) in PD1 PROG cell lines (n=22).				Figure S6B Percentage CD45+ cells in PD1 PROG tumor dissociates (n=19).				Figure S6C Median melanoma PD-L1 (relative to TILs; MFI melanoma/MFI TILs) in PD1 PROG tumor dissociates (n=19).
PD1 PROG	PTEN transcript			PD1 PROG	CD45+ cells			PD1 PROG	PD-L1 in melanoma
SCC11-0270	6.38086			SCC13-0156	12.3			SCC13-0156	0.04
SCC13-0156	5.28783			SCC15-0111	10.4			SCC15-0111	0.52
SCC15-0111	6.22917			SCC15-0528	2.2			SCC15-0528	1.48
SCC15-0528	5.90985			SCC15-0534	20.6			SCC15-0534	0.13
SCC15-0534	5.86123			SCC16-0016	35.1			SCC16-0016	0.04
SCC16-0016	6.18415			SMU-059	1.5			SMU-059	0.14
SMU-059	5.66012			SMU-092	12.2			SMU-092	0.03
SMU-092	6.97626			SMU11-0376M2	2.8			SMU11-0376M2	1.2
SMU11-0376M2	-3.75296			SMU11-0376M4	7			SMU11-0376M4	0.7
SMU11-0376M4	-6.44582			SMU13-0183M3	9.2			SMU13-0183M3	0.23
SMU13-0183M3	6.28843			SMU13-0183M7	0.2			SMU13-0183M7	0.23
SMU13-0183M7	5.99585			SMU15-0229	52.5			SMU15-0229	1.37
SMU14-0301	5.89997			SMU15-0404M3	39.6			SMU15-0404	0.75
SMU15-0229	5.23685			SMU16-0150	0.4			SMU16-0150	0.33
SMU15-0404	5.56898			SMU17-0263	44.7			SMU17-0263	1.94
SMU16-0150	-3.01406			WMD-084	56.1			WMD-084	0.81
SMU17-0263	-4.25964			WMD15-083#1	21.2			WMD15-083#1	0.49
WMD-084#1	5.74423			WMD15-083#2	3.3			WMD15-083#2	0.41
WMD-084#2	4.86774			WMD17-0112	36.5			WMD17-0112	0.18
WMD15-083#1	5.65052
WMD15-083#2	6.61963
WMD17-0112	6.0814

## Sheet: Fig S8 Data
Figure S8A and B Cell surface expression (median fluorescence intensity divided by fluorescence minus one control, MFI/FMO) of MHC-I or MHC-II on PD1 PROG cell lines (n=22) and PRE melanoma cell lines (n=7, shown in red), 72 h after treatment with vehicle control or IFNg (1000 U/ml).											Figure S8C Relative cell surface expression at baseline (median fluorescence intensity stained divided by fluorescence minus one control, MFI/FMO) of PD-L1 and PD-L2 in PD1 PROGs with intrinsic IFNg activity (n=6) compared to PD1 PROGs without intrinsic IFNg activity (n=15) and PRE melanoma cell lines (n=7, shown in red).
PD1 PROG	Cell Type	MHC I Control	MHC I IFNg	MHC II Control	MHC II IFNg						PD1 PROG	Cell Type	Intrinsic IFNg	PD-L1 Control	PD-L1 IFNg	PD-L2 Control	PD-L2 IFNg
SCC11-0270	PD1 PROG	7.89779	18.8433	1.06359	4.08014						SCC11-0270	PD1 PROG	-	0.902	1.654	1.061	1.236
SCC13-0156	PD1 PROG	0.995167	1.00553	1.01063	0.951359						SCC13-0156	PD1 PROG	-	1.02	1.687	1.017	2.098
SCC15-0111	PD1 PROG	21.7987	84.8711	1.45247	54.3357						SCC15-0111	PD1 PROG	-	1.151	1.808	1.113	2.208
SCC15-0528	PD1 PROG	9.62238	18.8912	1.11904	31.9815						SCC15-0528	PD1 PROG	-	0.9402	2.944	1.822	1.847
SCC15-0534	PD1 PROG	21.7399	48.0071	1.05793	15.2427						SCC15-0534	PD1 PROG	+	2.008	5.856	20.08	81.19
SCC16-0016	PD1 PROG	3.69587	4.14978	43.1213	46.9526						SCC16-0016	PD1 PROG	-	0.7728	1.163	2.108	2.256
SMU059	PD1 PROG	5.49969	27.1895	1.03283	23.0523						SMU059	PD1 PROG	-	1.098	4.981	8.148	24.49
SMU092	PD1 PROG	1.02542	1.0131	1.02116	1.83074						SMU092	PD1 PROG	-	1.131	2.028	1.065	1.617
SMU11-0376M2	PD1 PROG	11.514	34.5752	2.05756	60.9113						SMU11-0376M2	PD1 PROG	-	0.9588	2.102	1.128	1.599
SMU11-0376M4	PD1 PROG	7.81626	33.4364	1.15305	52.7949						SMU11-0376M4	PD1 PROG	-	0.8573	2.384	1.057	1.12
SMU13-0183M3	PD1 PROG	21.928	26.1411	1.03443	39.5526						SMU13-0183M3	PD1 PROG	+	1.015	1.921	19.3	39.22
SMU13-0183M7	PD1 PROG	27.8033	33.2447	1.5086	36.7203						SMU13-0183M7	PD1 PROG	+	1.387	2.519	16.87	75.64
SMU14-0301	PD1 PROG	7.88424	33.2649	1.07994	17.4021						SMU14-0301	PD1 PROG	+	1.059	4.32	1.65	5.465
SMU15-0229	PD1 PROG	9.05848	34.5041	1.09411	31.789						SMU15-0229	PD1 PROG	-	0.8916	3.524	1.023	1.761
SMU15-0404	PD1 PROG	27.9507	57.7783	1.21085	39.7554						SMU15-0404	PD1 PROG	+	1.679	2.645	42.28	180.2
SMU16-0150	PD1 PROG	11.0659	19.0422	1.40178	19.8967						SMU16-0150	PD1 PROG	+	0.9717	4.14	8.046	27.84
SMU17-0263	PD1 PROG	4.06086	13.5457	1.00803	1.3167						SMU17-0263	PD1 PROG	-	0.974	1.329	1.045	1.57
WMD-084#1	PD1 PROG	8.85833	25.8394	1.48059	28.9099						WMD-084#1	PD1 PROG	-	0.6111	1.53	1.14	1.851
WMD-084#2	PD1 PROG	8.55179	24.1088	1.1423	7.46913						WMD-084#2	PD1 PROG	-	1.489	2.725	10.42	47.63
WMD15-083#1	PD1 PROG	11.3051	24.3433	1.07175	18.843						WMD15-083#1	PD1 PROG	-	0.6111	1.53	1.14	1.851
WMD15-083#2	PD1 PROG	12.5179	31.3936	5.23833	27.5926						WMD15-083#2	PD1 PROG	-	1.092	5.09	7.964	26.56
WMD17-0112	PD1 PROG	12.5141	25.4953	1.02881	23.7179						WMD17-0112	PD1 PROG	-	0.8743	1.748	1.368	4.272
SCC14-0257	PRE	9.9	24	3.2	51.3						SCC14-0257	PRE		1.1	2.1	1.7	2.9
SCC16-0040	PRE	13.9	68.8	1.5	45.7						SCC16-0040	PRE		1	4	1.5	18.6
SCC16-0323	PRE	9.9	38.7	1.3	17						SCC16-0323	PRE		1.1	1.3	1.3	3.4
SMU-029	PRE	27.6	63.1	1.1	81						SMU-029	PRE		1	2	1.1	3.9
SMU16-0570	PRE	17.4	39.8	2.4	23.5						SMU16-0570	PRE		1.3	3.2	13.3	45.4
WMD-031	PRE	7.3	21.5	1.2	25.8						WMD-031	PRE		0.9	1.9	1.2	7.1
WMD-033	PRE	5.5	42.4	1	22.8						WMD-033	PRE		0.9	1.6	1.1	1.2
